# Supplementary material for: Computational design of fully overlapping coding schemes for protein pairs and triplets
Source: Sci Rep. 2017 Nov 20;7:15873. doi: 10.1038/s41598-017-16221-8 (PMC5696523; doi:10.1038/s41598-017-16221-8)
Supplement: Supplementary file 1 — Supplementary Information [file 41598_2017_16221_MOESM1_ESM.txt]

>PF00841.18_L9KXW3_TUPCH/1-88
MVRYRERSPSEHPHQGHMQQAHGQEAGREGQEPEQGLNPESIEAYGRTYQGRRHHRHRHC
SRRRPHRRPPRRRRRRSSRRHRRRHRRG
>PF16493.4_M3WLC5_FELCA/78-162
GGDVCSSDSFNEDIAVFAKQVRAEKPLFSSNPELDNLMIQAIQVLRFHLLELEKVHELCD
NFCHRYISCLKGKMPIDLVIDERDG
>PF14452.5_Q98A60_RHILO/152-223
VVIKVNGRSRTVPRRKHSYREIALLAYPDANFEKFKYTITYLKGVHGAEGDLVEGENIEV
KNGMVFNVRRSD
>PF10407.8_J7SBT3_NAUDC/65-136
TRKFLHFSAGSNTLLELSDEIIEKCKKIYPNLKQEPEIITLQDGNGYDLDPDFVIEDVFN
AANRVKVILRDD
>PF09578.9_R7BHK1_9FIRM/13-89
LWCLCCGGMLGAVYRVLTVFRKLVRHNGFFVAVEDVFYWFMSAFLMFAVILVANDGAARW
FSIAGMIVGMVIVSCIL
>PF14096.5_Q9RZC6_DEIRA/24-99
QPQDMWLAFVENTNYDFAVDALRWMVRSGKCDRAVALAMYWNLAAGYYVQYAARSEVPAH
AQLTYNLVKKIERMFL
>PF11673.7_Q2FWR6_STAA8/1-73
MPKEKYYLYREDGTEDIKVIKYKDNVNEVYSLTGAHFSDEKKIMTDRDLKRFKGAHGLLY
EQELGLQATIFDI
>PF00193.16_G5AR83_HETGA/94-188
VVFLYREGSARYAFSFAGAREACARIGARIATPEQLYAAYLGGYEQCDAGWLSDQTVRYP
IQTPREACYGDMDGFPGVRNYGVVDPGDLYDVYCY
>PF12112.7_Q8XWB9_RALSO/14-105
NPRQFFIQGVTRDGKTFRPSDWADRLCGVMAQFRPAGDTGDPRFTYSPYVRPVMSGGIKS
VFVDERLREIEPKALDFVLNFAHDNNLQLVEA
>PF12247.7_L0P8Q6_PNEJ8/260-348
PNDIHEFIGTRLPEEIYFYLSRGIVGPHVINILTSGMLIENTPLDNRDSQEYRDFLKDIF
PIQTQSLNLLTQPLHRFYQAKNVSAYYWF
>PF16110.4_Q03GJ6_PEDPA/33-111
FFAGTWLYHDQTTNREHELDIRPNYDVYLDGKLLKTVVEALDDYGITFIDRFGYHLIIKA
NDYRPISIYDEANNETYAI
>PF06385.11_Q6JPF6_NPVNC/4-99
CITRSEIINLIIFAINHLKSQNQINVFMLEHFDTDPRVFDCIRDFIIERNPYILRSNGET
KFVKDHLPRLQHLLQSCETSSLDKVYRHAVNKYGTS
>PF06836.11_Q7N7E4_PHOLL/32-126
EKITFSGPVFIIFFSFPFLSYFIVSVIFLNIKNRWPKHHDSFINCFRVIAIVSFFLSFPL
SFYVDYKLKSENYLVCERISWMSPNTYVKDIKLCD
>PF01336.24_O27621_METTH/51-133
VTVEGTVADVRESEHSGIIFLKINDGTGTITAVIFESTAETIKRNGPAPILLKGMRVQVT
GRVKEYRGLLEVAVEEPSGLRPL
>PF10820.7_Q32FZ4_SHIDS/1-81
MNHDIPLKYFDIADEYATECAEPVADAERTPLAHYFQLLLTRLMNNEEISEEAQHEMAAE
AGINPVRIDEIAEFLNQWGNE
>PF15567.5_YRHB_ECOLI/5-83
HDAFAKANHYLDDADLPVVITLHGRFSQGWYFCFEAREFLETGDEAARLAGNAPFIIDKD
SGEIHSLGTAKPLEEYLQD
>PF11919.7_G7YNU2_CLOSI/2497-2584
IRERHAGVLGLAAFVHAYPYTTPEFLPRIITELAVHVHDPQPIEKTVRDSLSSYSRSHQD
TWHEQKQMFTDEQLEEYLSVVSAAAYYI
>PF10528.8_S8A3B1_DACHA/619-709
YGLMLRGWFYAPKTQLYTFRADDPDDILGLWVGVKALSRWATTNANLRTIYTGTGTTSSY
QISLPAGSYTPIRILLINTGGPAKFGYNVFG
>PF10252.8_A0A0D2UCI2_CAPO3/145-222
RTDAPRKADTKLSDGPAPKAELSRREREELEKEAARRRYEELHRQGKTEEAKNDMARLAI
IRKQREEAARKRALETKA
>PF09827.8_F9VK55_ARTSS/1-79
MLILVTYDVGLNFDDGAKRLRKVSKICENYGIRVQNSVFECVVDNLQFEMLKSDIDKVID
KERDSVRYYNLGNSGRKKV
>PF07584.10_D5SXR6_PLAL2/1-82
MTWLSSLFFNPSIALMGAGLIAVPLIIHLINRVRYRRVQFAAMEFLLQAEQRNRQRLLIE
QLLLLLLRTLIVLALLLLIARL
>PF07746.10_G2IR62_9SPHN/33-119
LNAMCYSFNDAANREAFRADEEAYCARFGLTPAQRDAVAARDVLAMIAAGGNIYYLAKLA
GIFGLNVQDVGAQQTGMTVEAFKQKLL
>PF00163.18_G8M2E5_CLOCD/3-97
RYTGASCRLCRREGEKLFLKGERCYTNKCAVARRGYAPGQHGQNRKKLSEYGIQLREKQK
ARRYYGVLESQFRKYFEMAVRKKGVTGVNLLQLLE
>PF16077.4_F4WHP4_ACREC/209-303
SMLCPIREQVVYPQTAQNKQNQWLFIVNQDDLKQGIRIEVCLNEGQKCDMIEDFAEGYKT
SCKQKYIYRELAAVGSDGNIFKDQFRFPSSCCCHV
>PF07962.11_A0NGD8_ANOGA/65-147
MLNEAKLCGPRGIIALKDHFKHFKFHGKGHEASDLNRLMRNYEHWAHRLYPKFHFDDCMA
KIEKLGHKKQVQMYMNKYRTGML
>PF14601.5_Y199_HALMA/68-150
ARQTVAFANTLTAPVCVDIEAGTDIYDIPPTVYAACDEAGVEVNYGSSNLLQLIDDAVDG
AIQQDTVQVPLRIDVTNDGVVHV
>PF13873.5_B7QB45_IXOSC/7-87
KAPTWTENDLLVLITEYWKRKEILRAKASESVTNLQKRECWIEITEVVNARCFSPHSKKT
MDQLKRKWEKTIMLAKKAALS
>PF14684.5_Q020G3_SOLUE/724-793
IAEWKQMYHEVWRIQRSYFYDPNLHGVNTSDSEKEYEKYLDSLSSRADLNYIFHDMLSEM
TSGHLRGGGG
>PF13545.5_Q1AXQ1_RUBXD/152-226
TRLATLLLNLGERFGREEGGRLVIEVRMTHQDLANMIASTREAVSKVMSEFQREGLIETR
NRRIALLNREALAER
>PF12709.6_H2AXZ3_KAZAF/654-730
DITQRLKNLADDLYVKYSSKHEQKVKLLKKSYESKYQSEIERLSLENKGFNQEIEQLNKQ
IENERREKQELLKILET
>PF06620.10_F2J6V7_POLGS/15-90
MTPEILAQLGTGTVAYVREIRSEDLSRLFPGAPRVAGGMKLWALLNADGTPIVVADSREA
ALANAFENELHTVSVH
>PF04175.11_A8GH88_SERP5/7-98
KCSAQETAACCCVDVGTVMDNTDCTASYSQVFTNQQDAEKMLAALTEKARGVESDPCDIS
SSIKPVDGGVELVADFTFACQAETFIFQLGLR
>PF12853.6_A5E6R7_LODEL/115-201
RYEIKSLLAQGKMPYHENESALDDRLKDVANRNSQYSALMLWIIPWFNFAYHPYHQVNLE
KYYVDRPGEEAWGFKLKPLSEIYGDKQ
>PF10537.8_F4P5U4_BATDJ/26-125
PVFYIDYTGEVFLNYDDYFARISLYRKKIWSCEFTGKNNLTFSEAVDSERKSKQRVEERF
PRVWNQPALALIHFNQAALNELIDELYELFKANFFVGETV
>PF10366.8_Q6CEZ7_YARLI/607-706
VDTSLLQCYIRVSPGLIGPLLRVKNYCDPTVVKTELSKLSKWKELIDFYYGKGLHKDALE
LLVELKGKNHEFTSESIISYLQKLDAHNIDLILEFSKVPI
>PF08809.10_A9BW71_DELAS/21-102
WGMTYRDWEAEQQPVEIWPENFPAYKLWCKVGSQWRYTMSGPASLDYIPLQHELDRMGLS
EEDYDALFSDIRVMESEALAAM
>PF13974.5_D3V5X3_XENBS/16-111
FILVISALIGFTISFFIMRYATRANELLDIQKKILQELKVQNELLSGDKGNSDISSFYLN
ELKKLQSSDVVSKSGYVNHSNVEKMAKLYKKFMEEI
>PF12599.7_A8ZN45_ACAM1/31-113
TTQLVQGLSSKEQQELFRLVRTFDEFTKDNDLWKEHDYGSVEFKGGKYFFKIDYYAPDLI
HGSEDPTNTAITTRVMTIMHSSE
>PF01483.19_FUR2_DROME/758-846
LEHVQCRITLRFFPRGNLRILLTSPMGTTSTLLFERPRDIVKSNFDDWPFLSVHFWGEKA
EGRWTLQVINGGRRRVNQPGILSKWQLIF
>PF05800.10_V6KL57_STRNV/25-118
RSTRTSAGKEHLRGAEEAAERACQSLQKLIRHRAEGVSAVSRSDDGWHVDVDVLELPRIP
DTTSLLATYEVDIDEDGSLLQYRRVRRYRRGQAD
>PF04379.13_APAG_BEII9/19-105
PERSDADESSFFWAYTVEIANQSDLTVQLTGRHWKITDANGKLEEVQGPGIVGEQPVLKP
GETFRYTSGCPLTTPSGIMTGSYRMVT
>PF04269.11_Q3IDK7_PSEHT/7-104
YTEEEATHQAYDIFLELAPSNLNEQDVETFNQYREELGFIEEGEPDEQWQDFVALEVEAD
HFLQVLVGLEFENDDVLFAKILISRDKDAPFCHILWKE
>PF02017.14_K1RJK1_CRAGI/5-81
SRPFKIWNSDRSIKKGTVAATLEDLLKKGRQLLGIPESEPVSAVLEEDGTEISDEDYFAF
IRHNTTIMLLRTGQKWM
>PF16934.4_D5WV03_KYRT2/18-88
NTLPAAVAHPAGDALAGLSEEELLAVYGGGDVQAETTPICYTAATVTASSAACAGVGAGI
VAGVTIVLTIK
>PF08015.10_Q6TMB1_COPCI/1-70
MSDLFISLDLVFSSVKDHNTLTLEDRRPTLHGCPSTAPTEASSVSPDHVDGVLADFERRG
GGGASWFCTI
>PF10382.8_K1Y1A4_MARBU/16-96
VLEFRCLYTADLRRKQKRWQDGKLKYHTFNKRVMVYDERANFVGDTHWKGDAFEEGEELE
LDRGSIIVEVQECIGKKHQDL
>PF07627.10_A9G8Z6_SORC5/355-451
GLLAQGSLLAGNSRMDSSSPTHRGLLVFERLLCGHIPPPPANIPAITKPDPGKTTTRARY
EQIHISADGCNTCHASFDPTGFALEHFDEMGRYRADE
>PF16561.4_B9Q5F4_TOXGV/107-187
PCVFTWTHGGHNVFLTGSFNGWSVEHKIRLNRSGHEFSYIQNLPRGVHHYKFIVDDQWKY
APDQQTQTDEHGNVNNVLDIS
>PF02974.13_B9JDQ6_AGRRK/142-236
PTTASLSGGWQVRQPDGKAMCDVTLTSETDKDGTPKMSPGEDCPANIADLKLSLWAMEGF
GLVLMGGDGSSLSFDMQPDGSFKTSDEEEGEPMLL
>PF10241.8_S3C1Z6_OPHP1/182-267
RFHDSFNPIPLDKSVAMQAHTSGTLNDKQREVLELQQKAQARLTKMRSRFNDGMREAREV
RADLEWSQKKLTSMNAKAAKKYPKEY
>PF12815.6_Q2GQE5_CHAGB/784-853
GSRTPMGAGGGERTPAWGAPKGEFYLLPCVQGLNANYTPAHDGFGHGSKTPAYGAGNNDP
WGSKTPAYGV
>PF10471.8_C5M8U4_CANTT/1-78
MLRRDATTIKLSPEDILEYDESIEQQKQRQQKNHQSVQGHHNPSDFIPCNILQEQMNNSS
HDIMPDYKEESSSISQRS
>PF07765.11_B9GN47_POPTR/11-84
SWWWASHIRTKHSKWLEENLQDMEEKVNNMLKIIENSGDTFAQRAEMYYRRRPELINHVE
DSYRAYRALAERFD
>PF03551.13_Q9YG99_AERPE/20-93
VLHVLVNHGALHGYWLRKILGNLMGWTPPETSLYDALKRLEKLGLIKGRWVRSGRGPLRK
YYEITDAGRETYEV
>PF17001.4_V5UL75_9BURK/32-118
ADAVGFAQAMANAPGLPEHHLLNAAGRLAGDTERLAERITAQAGTRNDPVRLLAAQRDLT
ERVLSLEFVAKVAGAATQGVNKLVHMQ
>PF00984.18_B2A1P9_NATTJ/197-290
ESSEMIKYASNAFLATKISFINEMANICERVGANVEEVAKGMGLDHRISDKFLNAGIGYG
GSCFPKDTKALINKAEEVDYNLKIVKAAEEVNEK
>PF14510.5_H0EEF5_GLAL7/23-108
DLARELTTRSSYSQIDVENVFTPKPNSHLDPSSSNFNARAWTKALLSLQNRDQEKYPQRT
SGLAFSDLNVHGYGNPTDYQKSVGNV
>PF16471.4_T1K0G0_TETUR/326-396
FGMEKEVQNLIRENDELLATKNALNIVKDDLIVKVDELQSDLTMSREEVQQLTAVKDKLK
SRIAQLEDELK
>PF08782.9_T1I748_RHOPR/185-273
FTVYHECFGKCRGLCLPELYTDCEARCIECLECHGLLSPRQFVCHSHRSPENRTCHWGFD
SDNWRAYLLLCRDQPDLETREKLLDLFKQ
>PF08583.9_Q9VJJ1_DROME/34-103
IPKIMRDRAKTEFCSKEVADFQECCKASSILMVATCRKQNSALKECLTQWYQNEAFKEEC
KQIYLQERAD
>PF09882.8_U6EDP9_9EURY/3-77
IKILGIIVVLMALRTLIAQNRAERLLYLNVIGFSISAMIGLYINTPFGAIIAITFFVTAT
LSSNAIAYSLGRVKE
>PF02832.15_POLG_YEFV1/581-676         Yellow Fever Virus, envelope protein
SYKICTDKMFFVKNPTDTGHGTVVMQVKVSKGAPCRIPVIVADDLTAAINKGILVTVNPI
ASTNDDEVLIEVNPPFGDSYIIVGRGDSRLTYQWHK
>PF16640.4_L0JD07_PREDD/797-882
QTVKADNSEVDLTASVSGAHDAQSYVQFVIDGKPAGSVKYDGEPVTFHARDLAGGTHKVE
ANYSGTTRQKGCKSPTLTIDTATSIA
>PF10835.7_Q9K779_BACHD/3-80
EKLKEQLDGLVEKYAELLVGDTSEEMKEKIRAYAIYSHISKTMPPLAKHWSSQYPDAKEG
MKALFLDIQQLNKKQREN
>PF08609.9_U7PJJ8_SPOS1/5-95
LNELLKWGIENSSTNPNDPSAAEAAPPTNHGLNPEVLASLFGGPSDADLMKASMAIIVST
EDSPENTLENKLVAFDNFEQLVESLDNANLM
>PF15630.5_B7PXV9_IXOSC/11-86
MCLKAAVHYTVGQITEAVGQAEGTVVGRPVVAALTELVWKHAARTAADLEALAKHAKRAT
VSVDDVLLSARHNATL
>PF00636.25_RNC_UREPA/43-140
QRLEFLGDACVEWVISNFIFNYKIKDNEKMRSLDEGEMTRARSNMVRSEILSYAAKDLGL
TDFLMIGVGLEQDQSARMEKIYEDIFEAFIGAVAQDQG
>PF12096.7_B0UFA5_METS4/21-104
RSEAEGIAAAVFAFVTADPGRLMRFMEGAGLSPSALREAAESPELMLGLLDHVVSDEDLL
LACARAVGEPPERITLAWRRLGPP
>PF00900.19_C5WT26_SORBI/95-169
TNENYRLLYDTKGRFRLHPIRDEDAKFKLCKVRSVQFGQKGIPYLNTYDGRTIRYPDPLI
KANDTIKIDLETNKI
>PF16655.4_Q65GB0_BACLD/44-142
LGVASGDPHPNGFVIWTRLAPDPLAEDGLGGMPDKAVPVQWEVAEDEHFHKVVKRGTSSA
LAELAHSVHVEVHGLKPGSYYWYRFKAGREISRTGRTKT
>PF11895.7_M2RG07_CERS8/284-362
FMAQSFKAAMSKLAVLGHSRSSLVDCSDVVPAPKPAVNKPATFPATTGPDDLELTCTAER
FPTLSVDPGAQQTLIPHCS
>PF14173.5_COMGG_BACSU/30-124
YISRCMFEKETKELYIGENLLQNGVLLSIRHVLEERKGQEGTQQFLYGRVSYYIHDTSIK
EQKEINLRVSTDSGTERTAQIVFDQKQKKLLRWTE
>PF06071.12_B1GZF3_UNCTG/279-362
LATFLTAGEDEVKAWTIKKGIPAPQAAGAIHSDFERGFIRAKVMSFDDLLRLGSEKAVKE
AGLLRSEGKEYLVKDGDIIEFRFN
>PF10982.7_S6B9J5_9GAMM/4-76
EKPVYELASLFRQLGLPDGEEEMDRFIAEHRLAPDQAIEAAPFWSSAQAAFLSEELAEDA
DWAEVVDGLNVLL
>PF05269.10_RPC2_LAMBD/1-91
MVRANKRNEALRIESALLNKIAMLGTEKTAEAVGVDKSQISRWKRDWIPKFSMLLAVLEW
GVVDDDMARLARQVAAILTNKKRPAATERSE
>PF12848.6_Q6MCG4_PARUW/223-301
ADVDYGTIKIYKGDYETFAKQKKQDLEQKEAMLTKHDKRREDLQGFIDRFGAKATKARQA
QSKARLVEKIEDEMDSLNL
>PF14451.5_Q3SGY2_THIDA/13-93
MVIATFRFYEELNDFLAPDRRKREFTVPCARAATTKHMIEALGVPHTEVELILVNGESAG
FDRRLQDGDRVAVYPRFEAMD
>PF14709.6_D8TGH0_SELML/157-232
AFTRQTLNDICLQRQWPMPQYRLLSESGPAHAKRFTYTVRVNTRERGWTDECEGQAMPSM
KKAKDSAALVLLEVLK
>PF15970.4_B4EVM4_PROMH/3-83
NYPATSHFDEESETYEITYRDFDNIHAVAYTEDDIELEASDILHVGLEEFISSKMPIPMP
SEPQSGDFIVYLPPISCLKIA
>PF09136.9_Q9LBQ9_ARTGO/720-803
PELSVTAPEALSTADSATAVVRGTTNAAKVYVSVNGTATEAPVTDGTFSLDVALTGAKNK
VTVAAVAADGGTAVEDRTVLYYGS
>PF04287.11_R5EM10_9GAMM/9-108
QVVLSLSNIKTELDKLGLWSNGMNRPDDSAFNTNTPFFMDTMEFHQWLEFVLFPRMMEIV
NSDNPLPQKVLIHTYAQEIYRGRWQEYKDLIKTLIEFDKI
>PF00424.17_REV_HV2BE/1-91
MSERADEEGLQGKLRLLRLLHQTNPYPQGPGTASQRRNRRRRRRRQWLRLVALANKLCAV
PDPPTDSPLDRAIQHLQRLTIQELPDPPTDL
>PF13704.5_A6WVZ0_OCHA4/72-169
RNAAPYMKSFLRYYREMGVTRFIVVDDRSDDGTTEILSSAPDVDLFTSDVGYAQADRGRV
WRDALFNLYGRGRWYLSVDADEFFVFPRMEQRDIRSFI
>PF10052.8_K7WRS3_9NOST/3-94
ELREKLQQNLDEAEWEWLIPHVQKDAVILVAENLDLLDVGEAIASDNILSVQHWIDEQLL
AKPTIDQVGEWNLNREKRFNALIVEPYVIIKE
>PF06294.10_W5K7Z9_ASTMX/16-112
LYAWIDQINLSRPKRNIARDFSDGVMIAEVVKHFYPKLVDLHNYTPAHSTQQKLSNWNTL
NRKVFSKLNFHIPEDTVKKITLSTAGTIEPVLCALRI
>PF05305.13_A0R4A7_MYCS2/12-109
AAAAIASGVAFGTAPAHASVEDDRYLKIVEQLDIPGEPEAAIQVGHEICKAVEAGKIEPA
RTVRGVINHLMNQAGISKGQAAGLVRGAVSVYCPQYTS
>PF10656.8_Q2FWQ8_STAA8/1-72
MKQTVTYLIKHKDENLFITNRPTEVNDTVKYSTDMRDAREFDGLDKTVIDMSKHKAIKKT
VTETIEYEKVEH
>PF08486.9_Q5SI15_THET8/63-152
EGGRLLLVNVLPLEDYLLGVLPAEMPASFPEEALKAQAVLARTFAVRRLNPLAPYDLCAT
EACQVYLGLSAETPRHERAVRATEGRVLSY
>PF07130.11_M4U755_9GAMM/39-111
AVIIKYIVERKGVEKMTFSSKKEADAYDKMLDSADQLAAFLAQSSVTLDEVQLEELGLYL
ASNKEVVQSLFKG
>PF05062.11_Q9KK33_STREE/58-132
TEHMKAAEQVDEYVNKMIQLDKRKHTQNLALNIKLSAIKTKYLRELNVLEKKSKKEELTS
KTKKEIDAAFEQFKK
>PF02368.17_O64327_BPN15/161-242
AVTGISLDKSTAAVAVAATTQLVVSVLPASASDKSFRVASSDPSKATVTVSGNTLTVTGV
AAGTVEIIVMSNDGNFVAICKV
>PF14730.5_R6D9I9_9BACE/28-111
EVKEVSLSKNELFSKAKMFISDKWNNPKHSIQSEDKDNGVIQVKTEKEFSISVGMGLKCI
YKYEYLTKFRFKDNKYKIEIYDIN
>PF16936.4_G8RW65_MYCRN/14-91
LLLGTAVGLLLGIGLSLLVTAKIRPDVVIALVVGVPGAIGMLTILFSRRRWMTVLGAFVI
AIAPGWFGVLVAIQSVNG
>PF13797.5_Q8EPR2_OCEIH/21-101
VDEWKQTIIPALQSKAEELEMLGYSQATSDDVWRCLKEKVWKGDPEKQLYEVVQDIFHLG
SNIYLSYLTMSSYQNEDLLAS
>PF17232.1_A0A078GXS7_BRANA/6-78
NGEKGHSHWIQFMLFDQSSITTLLLKCLGLESSSSSSSSSFEMKEDEDDMTVETTERRLQ
KSKPKPKPKPSPG
>PF12095.7_K9TR52_9CYAN/1-85
MPNSLMYQDETHFVVLECNQPEQLLTAEELLSKLKAILGDRQDNLPRDLQKIPTIEAQAQ
YLLETSCEFDLGPGEYFQWYVVRLE
>PF12977.6_K0CHE7_ALCDB/7-96
HLFRISVEKIDGPADYAGTSAPLAFEVESHDDILAIVDRVRAGMAFTADEASALALGVKL
LGGVVLTHRRDPLFADIQPALRGFIGNLKS
>PF12755.6_Q54HT3_DICDI/64-160
NNKKGGLIGLASVAIGLGTDAYLYIQEIVPPVLRCFIDHDSRIRFYACESLFNIAKVTRS
KILFFFNEIFDVLCKLSSDLDPQVKGGVQLFDRLLKD
>PF09399.9_ORF9B_CVHSA/1-98
MDPNQTNVVPPALHLVDPQIQLTITRMEDAMGQGQNSADPKVYPIILRLGSQLSLSMARR
NLDSLEARAFQSTPIVVQMTKLATTEELPDEFVVVTAK
>PF11408.7_A7TDN2_VANPO/1149-1228
EAKELNFAFERIKAAVVEISNRSNLPLSTYMPVNAIKKIATFLPATEDEFVVLLGDNEQN
RRKYNDLRHVIMNLRKHKMK
>PF02627.19_O27018_METTH/13-96
PEVAESFKNFREAVRSEGKLTEREKLLISVACSVAVRCDACTRRHAEEALEAGITEGELA
EAAAVAALIRAGSAMNTASAIFRD
>PF11809.7_Q58AI5_CUPMC/261-332
ATMNASDSTTTSCCVCCKEIPLDAAFTPEGAEYVEHFCGLECYQRFEAQAHRLRPRQQLR
PEPRTAARTDPG
>PF07989.10_Q5KIP1_CRYNJ/193-266
TLRDQEKQLEETKKEVFNLQLENHFLKERLSNMAPEHIEGALKENVKLKLEILTLGKELK
KLKKLVMQQDKDLA
>PF12703.6_A1U1D1_MARHV/1-73
MTATHNIEVQQAIHQAATKLSALKFIDQETARQISPVAEAVANMFTILYYQAETGRATQE
DFQEALATIRQAT
>PF10676.8_Q81GP6_BACCR/1-72
MPAMVGHIRIVNIGSSGIFHIGDVFAIRPISYSRAFAGAGSFNVGDNVSVYNYQSATTVN
DSDVIDQAIIGS
>PF02214.21_Q18986_CAEEL/7-97
VKLDVGGKIFKTTIFTLCKHDSMLKTMFCTDVPVTKNEEGSVFIDRDSKHFRLILNFLRD
GQIALPDSDREVREVLAEASYFLLDPLIELC
>PF02244.15_D2A3Y3_TRICA/32-103
YRLTPRSQKAVQALRELEENGYDFWTSVRGVNQPVDVMVPPHYKHRFNDFIRLNEFDAQI
YIPDVQKLIDNE
>PF17420.1_A0MZA8_BPN4/5-104
NRLRVWHIPQVPGKAFYVEVDSVEEGVRIIDILANYDLFQYENNIKGDYCNVSGLQMYDE
HITDDEMEEMGLTDRWVDWYYEDDQNFFDNPKEYLNNLKK
>PF13585.5_C6XUK8_PEDHD/229-311
IIIPNVFTPNGDGLNDTFEIPGLELYEANELTILNRWGGTVYNTKGYRNDWTAIGLNEGT
YFYLLKLKTAGNKWEIYKGYITI
>PF03495.13_PAG_BACAN/205-286
PDRDNDGIPDSLEVEGYTVDVKNKRTFLSPWISNIHEKKGLTKYKSSPEKWSTASDPYSD
FEKVTGRIDKNVSPEARHPLVA
>PF13164.5_B3N158_DROAN/26-100
CCRSKANLKYTIEGGDCGAVGGRRTSDGCTITICGNGRAVVGTWCGRGSCNIFGCACKGG
CLSGDFALDFIKNNP
>PF05798.10_Y14E_BPT4/1-75
MAKVDIDIVDFEYIEEIIRNRYPELSITSVQDSKFWSIQIVIEGPLEDLTRFMANEYCDG
MDSEDAEFYMGLIEQ
>PF13065.5_Q81MK5_BACAN/1-95
MYTLKIVSDREALYQFASYVRVVQGVEDVYVEVGEPLYEHPLMKFYVHIKLEETYEQHKA
LQEIARLVELGRFTYVHYRNDEIEEAFEAVKYESF
>PF15851.4_F7IL35_CALJA/68-147
DAGGMMCRACNLSLPFHRCILDLGTCKSKPGQYCIKEVHIKGGIEWYSIKGCTKNISECF
KRIMSPYEIRATHCCHHLCA
>PF14809.5_ATGT_PYRFU/361-430
PITKKSAFFKISEESLKWPIARRAKERAEKVKAKFPESIPHPIFGEIPKYLSLTYPFAQS
ESEEDFQIEK
>PF08285.10_R8BJ17_TOGMI/1-87
MTRAQQTISIALLLYLSLYLQLIPLPDIIQQEIVPVLPFWALVSLGAYLLVRLGWGVFTF
NDCPDAYKELMGEIELAKKDLRTLGVD
>PF15171.5_SPXN_MOUSE/27-116
APQRLSEKRNWTPQAMLYLKGAQGRRFLSDQSRRKELADRPPPERRNPDLELLTLPEAAA
LFLASLEKSQKDEGGNFDKSELLEDRLFNW
>PF14465.5_C3Y0Y4_BRAFL/351-450
FFVLLKSILQRTSEQALSIRQLEEFVRDWQSAPTSLLNAWYSTHRDWSQLVQPALRLLAG
KSNALPPSFCPCVEYRNGTQDWKWIGQASDSDLTLLCKQW
>PF13927.5_E4XZR9_OIKDI/8-89
KPEVVGISSQINKVEGEYAKLSCNITSEPPPVIVWYYPNATIVDPTVNVNKLNVMNLQGM
SILTVRDLNILDQGNYKCKAHN
>PF11811.7_G8MGQ4_9BURK/38-127
RDKAADTFGDALVVSVIERPTPTTATICWRDPTRCSYRDQSWRIRRARRRGRCAMSGESI
AAGDFVYAPIRTSSVCNGHAMILASVIEQY
>PF05488.12_X2GZE2_9GAMM/7-78
LGDPHSHGGNVISASGADFDGKPVALVGDSVSCPKKGHGINPIIEGHPTWVMHERQVAIE
GCHAACGCVLIS
>PF15906.4_E2R5E4_CANLF/120-194
HGKNCTAGAVYTYHEKKKDTAASGYGTQNIQLIRDAVKDFNCCCLSLQACHDPVVTPDGY
LYEREAILEYILHQK
>PF17226.1_H9J5N1_BOMMO/413-490
VMKTRAAFYLRASTYTRLARRLSRTLRRPKHYARSPFSPINLTLLKNDCTAGAEAGSASG
AAGAARVRGPVGAVAARL
>PF09880.8_Q2FMA5_METHJ/5-75
FFAGLILLIIGTWITAFPRDREYLTRLINLEIPAFGLLLVALSFDETLALLTFIAVSTLT
TFVLVLLIERR
>PF15092.5_CJ053_BOVIN/1-89
MPENAQVIMRYGPYSSIGLPVEHRTYRLEGLLAVLAEDGHQVLLEKIEDWNVVELMVNGE
VVFRCNIKDLEFGGDGKLDPLCREARIAV
>PF07547.12_G0PII4_CAEBE/91-172
FSDNPKHLTYKRKIGFTDWYGLVDCSQFQIQSGGVFTADIEINDFKLDGHANCLFKVSRQ
PFPRIRDDNVEFLEKMNSYEDQ
>PF07531.13_A7SHT6_NEMVE/356-445
HAAKLKNFFNNLIRLASEKSPEVGPAVKDLIQKVMEGKLSEEDFAAKLLTTLNSGPQPNL
VGFLKKALPMLRHQAQLQALPQQQQPLQIT
>PF03493.17_H3HAC3_PHYRM/509-607
KENLVCADEIRLGLMGLSCRCPGLSTVVSNLITSRSGEIPEVSPDQARLLKPWVSEYISG
AANEIYACCLTKHFHGMNFIQATMHIHRQSNGLVLLIAV
>PF07915.12_Q5DCH4_SCHJA/372-448
KTCLSINSGWWTYEICFNDFVRQYHLDANAKKLQEILLGTWNLDEHLKWLAENAKDQKSS
TGPDRQISLYYGHGDYC
>PF11544.7_SPC42_ASHGO/56-129
SSLIKQNKDLLAKLDEKDRELEKLNVLVGSLRGKLIKYTELNKKLQAQAQAARVPSPPEP
AAEPAADYLQLPRR
>PF05293.10_Q65266_ASF/1-78
MLEPLLVMAPIPLILIFLYSYFKIKLHKLITIALFLGCLFFILRDFCFPPMLWQILNNTT
STLNTFLGNNSFYVNCKK
>PF06737.13_C5CAM7_MICLC/42-114
ATVDTWDRLAECESNGTWDINTGNGFYGGVQFTLSSWQAVGGEGYPHQASKAEQIKRAEI
LQDLQGWGAWPLC
>PF03118.14_A6TQ35_ALKMQ/83-153
KTFVGHDGLKYIDIAIENLNLSVRAFNCLKSTSVDYYSQLIDVLDEELIAIPNMGRKTLL
ELEHIKKTVQP
>PF10805.7_C4LBC8_TOLAT/3-97
DVVKTFWPLIAAAVSLLSLVIQTLLVKTYAKREDVILLQNRMTSAEQKISGLPSEGDLHK
LQLEISELRGELREVRPELAQLRRLSDLLLENELK
>PF12152.7_IF4F2_YEAST/371-440
EPSTSDIEMPTVSQLLETLGKAQPISDIYEFAYPENVERPDIKYKKPSVKYTYGPTFLLQ
FKDKLKFRPD
>PF00677.16_R5F583_9CLOT/3-86
TGIIEETGILMSVKGGLSGSRLAVKADRVLEDIQKGDSIAVNGVCLTAASFDSGCFYADV
MPETLKRSSLARLPVGSPLNLERA
>PF02604.18_A1TVL6_ACIAC/6-78
SDVVPFTQARSRLSELADQAKAGAEKIITKNGESYVALIDADRLDYYHRLEREHIHLLLI
DDARRGLADIEAG
>PF07299.10_C4L041_EXISA/5-86
FIQNEQYNLIKEQVMLVKESRMQSLPPSVLRAVIDLAQSKVMYAFPEATTEQLKLLQFTT
LQTNEAFDEYMQRLREWVQPFP
>PF03545.12_G3XDA1_PSEAE/129-198
EGLAREHSRLASGDGALRSLSTALAGIRAGSQVEESRIQAGRLLERSIGGIALQQWGTTG
GAASQLVLDA
>PF15152.5_L9JFE5_TUPCH/1314-1390
PWEQNLRCAAPRKHARSGPRPREASLCPLPESSAGPQRPGLCAAGSRLIPAPRGAMLVQR
EKDLSAYNWNSFGLRYG
>PF09907.8_Q3SMY4_NITWN/25-98
ARSQYRAWLAIAGASDWRTPQDVKRSHPKASILKGGRVVFNIKANDFRLIALMQYRDGVV
MIRFFGSHEEYDKV
>PF09238.9_H0XTC8_OTOGA/28-121
VLLQPACFSDYVSISTCEWKMASPINCSAELHLSYKLDFGSSEAHTCVPKNSEDTGCMCN
MLTGDVVGGDTYMLDLWAGQQLLWTGSFKPIEHV
>PF10848.7_Q32EU4_SHIDS/19-100
VSVARFSCGKTAQLSKKQTGYYSPEIFPSTGKDCNPQPANCLKDQYVLRHCCVDDRSGKM
GYSVKFLVLTRMDTETASLFHC
>PF05413.10_A6BME9_9VIRU/841-932
KLRFIKGKFDCLFVSIAEIIHKKPEEVMMFIPHVMDRCVSNRGCSLDDAKAICEKYEIKV
ECEGDCGLIECGTSGLSVGRMLLRGNHFTVAS
>PF14289.5_C6Y2R7_PEDHD/30-129
AQTKDEFILRGELRGLPDKTKLYLITQEKDTVAGTISNGEQFSFKGTLLKNGRFHFIRMD
TSVSKLFYGEIFIVNGDMTASGVLNQRQLVITGSKGQDDL
>PF08266.11_Q91XZ7_MOUSE/30-112
SRRYSVAEEKEKGFVIANLATDLGLSIEELAERRAQAISKGNIQYFQLSHQTGDLLLVEK
LDREDLCGSTEPCVLHFQILLHD
>PF07359.10_G3WJ22_SARHA/1-77
MGHLKLLALFMVCLLLVSQVGSSPLPQQSSTQRRLKRMTPFWRGVSLRPIGASCHDDSEC
ITRLCRKRRCSLNMTQE
>PF17224.2_R6FWB1_9FIRM/51-148
RVEATHITVENTSPFELKNVRVKFNGETAVKNISVEKDGKATVKLPKTDKPITKVEIEGT
TSYGKKFTNFFSGCISNKSCIVVYLTETMDLGVTANIE
>PF08368.11_H9GS28_ANOCA/649-734
RLRLMELNRAVCLECPELQIPWFHEHYSQQLQKKSNGNLSALQQQIHRLLGEILGGSHFA
KVSVFTPYCYGIDFECILDKNKKPLP
>PF15682.4_A8E5X0_XENTR/6-80
GAPVKKKRPVMKEEDLKGAKHKLAHQVPIKSKTYQVMQECEQSGTTAPSVFSQNRTGGET
AFDKPKEGPAKSVFG
>PF11521.7_H0ZT21_TAEGU/356-442
SESETSESEEESPPHPAATATTTYGLEEEEEDEEFEVVAEDPTVTVAGRPHSYSQVSQRP
ELVAQMTPEEKEVYIAMGQRMFEDMFD
>PF09478.9_Q54LG5_DICDI/182-259
LDIDWQWDSNNVHYYQYRVTVTNNDSTAIKSIQIHSDNWNPTEFWNVEKNAQTGNLGFPS
FVNTLPVGDSFSFGFVSA
>PF00679.23_Q7NGS6_GLOVI/576-666
VLLEPIVELDVSVPVEFTARALRLLSGKRGQILHYQGDGERREWDCVNAFLPLAQMNEFA
IELRSLSLGVGCFAWRPAHLQEVPEKLAERL
>PF01835.18_Q7MT05_PORGI/535-628
KYIVSTDRAIYRPGQKVHFFGQCDRIGYAVEDARAIGGSEVEVVLEDANSKEIGRLLCQA
DEMGRFSGSFDLPTGILNGLFGLRVGGDTYPFSV
>PF03061.21_Q9A7Q7_CAUCR/52-129
DGSLFGGYLAALADQILAFAAMTVVPNDRLYRTVNLQLNFLKVSRNEPLAIEARVVAQTR
QLITARAEFRRLDGTLIA
>PF12441.7_B0JXE6_MICAN/7-82
KSLPKFNSTEEIVNFFDSHDLGEFESELPEVNFDVDLKKKHYLVAIDADLMVKLLEVARE
QQISVEMLVNSWCRDK
>PF12071.7_F7QQ39_9BRAD/1-74
MRNAVIAALALAGAAILGTGSAEARDYRYCLVEGWAAGPGTCYYNTYAQCMASASGRRAY
CQVNPVFAFAEQGR
>PF09119.9_SPTP_SALTY/41-121
APEKFSSKVLTWLGKMPLFKNTEVVQKHTENIRVQDQKILQTFLHALTEKYGETAVNDAL
LMSRINMNKPLTQRLAVQITE
>PF01472.19_PROB_THET8/276-350
GELVLDRGAVRALKERGASLLPAGVKEVRGRFSRGEAVRLLSEEGEEVGVGLANYASEEI
ARIKGRRSAEIEAVL
>PF00157.16_T1EIB9_HELRO/5-74
HEKEIQTFARFFKRRRINLGFTQCDVGLTMGKLYGNDFSQTTISRFEALNLSLKNMSKLK
PLLQKWLDDV
>PF00619.20_NLRC4_HUMAN/1-87
MNFIKDNSRALIQRMGMTVIKQITDDLFVWNVLNREEVNIICCEKVEQDAARGIIHMILK
KGSESCNLFLKSLKEWNYPLFQDLNGQ
>PF12253.7_K3XA79_PYTUL/708-778
KMLQFHENYRPAYYGTFSTKSKVFHGGRRPFAQYSKFDYSVDSEEEWEEEEPGESLSDAD
SDMDESDDDLD
>PF15944.4_D2TJ57_CITRI/7-90
ITIDVAMNTGLALIGYGYITFMSFRWLISSVFKQCERRRCKDKRVKALNAFNDAFDIDRM
QQGDPARVITRGDVVILVYRSEKN
>PF11112.7_Q489Y7_COLP3/3-75
TNFALLARFESPVIELKDVCQEFFGISVKTAKQKIKGQDFPVPTFSLSKSERSPVFIKVE
DLASYIDKQYEIA
>PF05738.12_C8WJE3_EGGLE/927-1011
VAGTKTWVDNDNAGTTRPETLTVSLYQNDKLFRTQETSAQRDWAYRFADLPRFDADGKEF
AYSIREDAVPSGYTASVKGYDLTNT
>PF08825.9_E3L5S4_PUCGT/407-490
TISKDWFLQQLVDHLVERPDFQIKQPSLSTPKGPLFFQGPPELRKATELNLDKKLLDLFP
DHLQDPIEITVTDSSLPFQLSLLV
>PF13146.5_Q8F644_LEPIN/28-107
GILVTTTTFPGEINPSNNVPIAKKAESCAHNVLYLVTWGNASVGQIALENKISRIATVDH
STFSVLGLVYSNYCTIVSGE
>PF12958.6_D4LWJ2_9FIRM/4-87
SLEQLKQEYEKTTVLLEREKRKMQRLKNRQAYLESGSRKQRTHRLITRGAAVESIVPQTK
ELTEPEFYSLMESILNLPQAEPFI
>PF17604.1_UL19_HCMVM/1-98
MTSNALYELFRRRLPRAPVNTVMFLTRRTRDGFCGRLTSIATNSHYTMFVLDHGSVRIER
PSQSEVDCASLMETLKRIRLRNSWVASEDELDVSRRDA
>PF00070.26_O29311_ARCFU/146-226
KAVVLGGGIIGLMASEVLAKKGLDVKVVELADRVLAPVVDETTSRIVERKFEENGVEIIL
NNTISKVVGEERVEKVILRDG
>PF05440.11_F7XQ93_METZD/3-96
MVHIAPEAHLVLDPETSLLAEEREDVISYSMDPLLTQVDKLDLVADDLINSLTPDKPLLS
SFPNRDRASYSAGIVTGAFYGILAGLVFSGLLAF
>PF05015.12_Q98K96_RHILO/3-95
VGFRDGWLRAFFVDDTRSRNIPSDLESRLFRKLQMIDDATVDQDLRVPPSNHFEKLRGNL
EGFHSIRVNQQWRLIFRWDGGRGEASDIYLDDH
>PF14726.5_A8HQ25_CHLRE/22-120
EVRRRAVQSLDFKLKHRLLSPEDLAKERTVLKNLLGCLEYQDNGVPTDAAVLMLLGKVAA
APFAARQLLHLGAEQVLAQLQATRPPDLQPIIQATLNAL
>PF01282.18_F7HXI4_CALJA/23-101
VIDVLHPGNAKVPRTAVREKLAKVYKTTPDVIFIFGFRTNFGGGKTTGFGIIDDSLDYAK
RNEPKHRLAKHGLYEKKKT
>PF04550.11_E0SAN5_DICD3/1-86
MQEYEKNALGLLVLGALIALGKLLASDEKITPRLFFGRMILGSATSMAAGAALVWVPGLP
PMAVTGLGAALGVAGHQAVEIWLRRR
>PF17606.1_Y206_LISMO/21-107
VLILLIIKISVWKDEPFHLSDAKEIECLGSCEIKNTNQKIHFFSIKENLFEEKGDIAGIL
NEDEQKVADKSIFIVILDDEKGIANEE
>PF02656.14_Q6MF10_PARUW/18-87
RTRLAAERTFLAWLRTGLTGIGIGIAIARFVFFQTTSHQKTAHLMGQFLILWGICIFLFA
LNSYRKSLKK
>PF02843.15_C7M9C8_CAPOD/334-421
ATTVVMVSGGYPEDYQKGKEITGTEKAVGSTVYHAGTALKDGKLLTAGGRVLAITSLGDD
FKEALQRSYDNISKIQFEGAYWRKDIGK
>PF15311.5_I1F899_AMPQE/145-237
IRPAFTHPHTRGIRKNDPVQRYHEFRQMWESQKPPGEKKRNSLRWHIKEQMLSQDVQPLY
APVHHSIHRPSSYVVPTDKKRQALRWEIRHQLA
>PF02829.13_R7R6U4_9FIRM/84-179
HVSHTDEQMEDELNTIVDMGGRVLDVYVEHAVYGAIRTALPIACRRHVQEFISSIHSGKS
TPLKNLTAGDHYHTVEADDEDTLDYIEKALKEKGYL
>PF11024.7_Q4D8Y4_TRYCC/2838-2911
VDGCNRTPGMPPLSHTATLTETRSLTPIWTPTWTPSLSTAHYGPTETLQVTETVTLFPTR
TPTASVSSTPWWSD
>PF05026.12_U4L6N1_PYROM/25-110
DITEDLLTRFVLFVPEEELSSVERIAFQLEEAHWFYEDFVKDINPESKSLQLKFFLARLY
PCIPPSVIAHVPQRDAGEIHQLFMNY
>PF10690.8_A7XP66_MYTGA/1-96
MKATILLAVVVAVFVAGTEAHPHVCTSYYCSKFCGTAGCTRYGCRNLHRGKLCFCLHCSR
VKFPFGATQDAKSMNELEYTPIMKSMENLDNGMDML
>PF08797.10_A0A126ULJ0_STRSU/3-102
LNVQDFHLAAFAYYDGLDVIDQLKPGTPVQLVGEPSNPHDSEAVAIFYQGTKLGYIPSDK
NSLISRLIYFGHGDILEARIQMSNTENHPDRQFRVVVKLK
>PF11337.7_A0Q1Y1_CLONN/1-87
MKKYIVILIMIISIGFSLFVGSKLYFLGNQTERDKILSATVWQLSKEGYKENEIENIKVM
YDPIKGGNIPYEVYVTFKKDTSTEQVY
>PF12233.7_P12I_HTL1C/1-99
MLFRLLSPLSPLALTALLLFLLSPGEVSGLLLRPLPAPCLLLFLPFQILSNLLFLLFLPL
FFSLPLLLSPSLPITMRFPARWRFPPWRAPSQPAAAFLF
>PF08451.10_H9JTS6_BOMMO/11-100
FCLTAILTEAKFVDTDYKKQREELLQKEFERSLGGNLVLSEDEKTVNDILMYWKNKELDE
CFRNPDRFNLSKSYFTYRDYINMSNVYKII
>PF04297.13_Y142_UREPA/4-99
KNKRWYLIALYDIYQGLLTTKQCEYFNLHYFKDLSFSEIAELKEISKSAISDCLNKVCDQ
LLKYEQALLIYEKNKKRNDLYTLINDSELVKKLKDI
>PF10960.7_K0AWL1_CLOA9/1-70
MENEVIKLASSQGIWSVLSIVLIFYIIKTQEKRDLRQEEREKNYQSIISELTSKFYIVEE
IKKDVEEIKE
>PF10674.8_K9YE38_HALP7/2-93
QTYYYVLASQKFLLEEEPFQEVLEERYRYYKEHNKEIDFWLVKQPAFLEAPSLKSVKEKC
PQPSVAVISTDVNFINWLKLRLEFVLTGNFQA
>PF00352.20_T1KX62_TETUR/8-86
KPEISNVVIKYHLTRFPFKLAELSEYFPGIDYRPKRFSGAILKFETACLLIFNYGKINVV
GAKSIESADSTIAAFCMKL
>PF01524.16_Q8UZ59_ICMV/1-78
MWDPLLNEFPESVHGFRCMLAVKYLQLVECTYSPDTLGYELIRDLISVIRAKNYVEATSR
YHNFNSRLEGSSPSELRQ
>PF07747.10_Q8TNR2_METAC/6-75
DIHGQIVAGLKGAKFPINTPEELLAAFPAGADTTCRSGDLAVTAGEAGKLLTAADFPFKD
AKQVADTIVD
>PF08444.9_GLYAT_PONAB/207-295
CCLLGPEGTPVCWDLMDQTGEMRMAGTLPEYRLHGLVTYVIYSHAQKLGKLGFPVYSHVD
YSNEAMQKMSYTLQHVPIPRSWNQWNCVP
>PF10678.8_X2GZL5_9GAMM/2-77
LSIHGHEVLQMMAGNSYTDSSLLEAIEQQFGKNAKFHTCSETNMNAEQLICFLKLKGKFK
PVNNSGFTVNEKKICR
>PF17566.1_VE5B_HPV11/2-74
VMLTCHLNDGDTWLFLWLFTAFVVAVLGLLLLHYRAVHGTEKTKCAKCKSNRNTTVDYVY
MSHGDNGDYVYMN
>PF13776.5_Q1GPV0_SPHAL/3-84
YIHELPDWPNLRWSDQQLAQPLAAVRHRQGRLIGHMEALGFPLREEAVLQALTEDVIKSS
EIEGEVLDREQVRSSIARRLGM
>PF12966.6_Q07YM4_SHEFN/11-99
VELTLALLAGALLGVFFFAGLWWTVRQLKSTQHVALLFIASLLFRSAIVIAGFYFIAGDN
GYHLLAGLLGFMLVRLMATRYTLQVEQAQ
>PF08772.10_C1N1X5_MICPC/214-283
ITSLRRWVLRCHACGEVTRQTTRVFCPKCGNASLQKVEHTVSSDGVEQFGVRRKHVLKGT
RYSLPAPKGG
>PF09274.9_E5YNK1_9ENTR/1-74
MALTKQHTSKTMSFGEHRDLEKVVNSTPTGKQKRVNVNFDEEIHIRFKAACAKQGTSITD
VIKDLVDNWLKEND
>PF00558.18_Q5C9Y4_9HIV1/1-81
MXXFEIVGIIALIVAFIIAVCVWTIVYIEYRKILKQKKIDGLFERIRDRAEDSGYESEGD
TEELSKLMEMGNHNPGYVADV
>PF06428.10_K2S4U8_MACPH/135-226
QLLEEKKARFAADQEKKRIENELENLTTALFQEANTMVAAARKETEASERRVDHYKTQLK
DAEALLVSHQEQLRDLKDVMAAMTAESDDKET
>PF09919.8_D3IEH9_9BACT/19-112
MSVVGNLFDVSMVFAVALMVALVTRYKMPEMFSSQDFTLVKNPGKENMEIITKKGKKIER
YTPSNDQNNTDGTKGKKIGIAYELDNGQVIYVPE
>PF16421.4_G1TQL0_RABIT/99-187
LQEELSQLLSKEDELEMLIKNATDQLLQLNAAKRKARLAYAKGQDIGSIQKLLAVKGTPE
ATVGITSPVQNSVLVRIRSKSGPVIVYLL
>PF16040.4_A9TE54_PHYPA/133-203
GPVARSFSTRPELGSSYPEKKTIDDYVIEKRSHKRHTYWLNKGSTLELSCTLQDPSKGSL
IVAIVKGEDGF
>PF15045.5_CN079_BOVIN/207-282
SRKLWRALHNTGTMTISRCTWSESRSRENFLPVLGVDAAQKSLSGSPGRTLGEPGLHEPE
ELGFHLQRCRALIQTK
>PF00028.16_DSC2_BOVIN/428-517
QTVRIKENVPVGTKTIGYKAYDPETGSSSGIRYKKSSDPEGWVDVDKNSGVITILKRLDR
EARSGVYNISIIASDKDGRTCNGVLGIVLE
>PF10784.8_D2AJQ5_SHIF2/10-81
KKVVAYLHPALYPQDNLTQQTIDSLPVQMRGDFYRQSLICGAALYSVAPRLLTLISVFFS
EKITAENLVKLI
>PF11173.7_H2FZU1_OCESG/1-80
MAFRIRYHYRKQQKEIGYANDKHHSIYDAIASAEELDLAEFRRMEDQLANISRNDRKTMK
EFREEYFRKLGFSQITIFRD
>PF13053.5_C2X013_BACCE/1-89
MQIGSNIHTLAQPTKITPSNLEHNTIPSTKLEGKKANDPIKFDIRSSEKEMKQPEHKFNE
LDLWKMLKDKGVPIWIILEMLQKSRKEKE
>PF02713.13_Q45GN9_ARATH/102-174
SGSLPINLIVNENKKDLEVKYKKEKMMFMKVFEGSWKIEPLYVDADRLCKNMKPKSREEY
KKCSGGQGKIAPK
>PF09114.9_MOTA_BPT4/2-96
SKVTYIIKASNDVLNEKTATILITIAKKDFITAAEVREVHPDLGNAVVNSNIGVLIKKGL
VEKSGDGLIITGEAQDIISNAATLYAQENAPELLK
>PF10622.8_Q2NEE1_METST/5-81
LRPHHIIGLAGYIVEVRTSFRNLIVVNHEDEPIKLEVPVLNDEWIEEHEALGLEVIPVND
DDDFLVMYQMAKHKLDE
>PF08863.9_U5LC31_9BACI/14-107
MLPEHVKLLRDWAKEDTYEKPKELDEQQLEQMNETLAEAMEFGQAVAITHFRTHRHELVI
GNIHYWDEIGQKLHVIDHFGEVHRIPLNTVADVR
>PF00391.22_R5STS3_9GAMM/422-506
AGEKVILVRIETCPDDIHGMAVSQGVLTLRGGATSHAAVVAKGMGKPCVSGCEDMKIDLA
KETLTGCDGTVYHKNDVISLDGGKG
>PF04874.13_U1MA15_ASCSU/138-237
QRKVERREVRREEKALIAAKLDTAIEKELLNRLREGTYGDIYNFRQDAFNKVLDKHEGME
TEEDEREVELEVENEEDVGMQQYVADFGDESDMDEQDIED
>PF13114.5_Q0PC17_CAMJE/1-71
MQGFILHTQKVKDEDLIVYILSPKMLIKAYRFYGLRHSSILSGYKIDFALEENPSFLPRL
KDVLHLGFLWI
>PF06627.10_J7QL57_METSZ/4-90
THRPRVKYVIGPDGSPLTIADLPPASTKRWVIRRKAEVVAAVRGGLLSLDEACSRYTLTV
DEFLSWQMSIDQHGLAGLRTTRLQQYR
>PF11282.7_K9VX35_9CYAN/23-101
SPLRCLTGAMISGGMAIALYSLTSSIAQSFAAKPVTSSSTVAHNIAVAVRTLVTGTAALA
TGVFSLVTVGLVALAIQTV
>PF10749.8_I2B539_SHIBC/3-82
NILRTPEGKKFLIAVAMVFIVALSVVTKVTFQGVEDQYDLPMASWTTSMFIIQGAWVAIY
SLVFTVIGSLPFAFYFLVPK
>PF10258.8_K1QEF2_CRAGI/428-511
IVKMIVKKLNEPKDYLFARIYRIIGKEKTLDLFYKTQDIEEAGGLLIQNKSRRRSPGGVF
IHLLKSDNTISKDKIIDIFAKEEE
>PF13634.5_C4Y9X4_CLAL4/114-203
GLFGKPQGAANTTFGNTGNQTSTFGNSGNQASTFGSTNTNTQSGGLFGNTNTNNQASSGG
LFGSKPAGTTSGLFGSTNNTTSAPSGGLFG
>PF13992.5_A6VKB1_ACTSZ/28-100
GGSRADGVINLSYQVRYNERAAPNPNQGLRLAQKRCRQWGYQNAERFSGYTRRCNIAKGR
KCLSYLITVQYQC
>PF15990.4_W5NP14_LEPOC/1-86
MWPVLWAAMRTYAPYVTFPVAFVVGAVGYHLEWFIRGTPPPPPEEKSILEKREDRKLEEL
RGRDVTQVTSLKERQEFTPRAVLNRN
>PF16096.4_H9G467_ANOCA/482-555
SSSISSVLKDPDSNPYSLLDNTETDQTADTDASESQPVSNRRRRSRRRRTDEDATMMDGA
LDSDSVSVSENGVE
>PF13167.5_Q67MI5_SYMTH/68-156
AESLDELERLVDTAGATVVGREVQSRPAPDVATYIGRGKAEEIELLRRELDFDFVIFDDE
LTPVQQRNLEKIIECQVLDRTAVILDIFA
>PF17600.1_Y14B_BPT4/1-87
MILRFKDTSGVVLFTLPNPSELEVPGPEQPITIYGKKYYTHKMTREYFDNKISTVKTSSD
CYYDITVLTEKQYDELFQRGPSMPGSE
>PF04234.11_G8RI79_MYCRN/15-110
HPTLLFTEPTAETAVATSPEAITLLFNEPVTIGMRAIVVLDQSRRDVPVGPANLARDGRF
VTAAPVSALAPGTYAVRWRVTGGDGDQVEQEFRFAV
>PF13242.5_A2DSM2_TRIVA/189-264
IGKPNKPMFDTVLLTLGVTKDDVVMVGDRMITDIAFASQNGARSILVLSGIDTRDDVLKY
PEQDRPTWIHPSLVEV
>PF06395.10_A3LZC0_PICST/155-241
DPATLMWKLFQQGAPLCLAFNAVVPGYQIPVVGSDDLRICKKSVYDFLFAVKSQLNFDDD
MIFTISNVFSDSTEDLLKIIKVVDSVL
>PF03334.13_I0IC26_PHYMF/14-92
LGLGVALCLLAGVGILRMPDVYTRMQASTKAGTLGIGLIMVSVALHFRDAVTGLQAALVI
AFLFLTAPVASHLISRAAH
>PF16267.4_H1Z7I2_MYROD/60-146
KFDHLKEGDTLQVAFTSTIKEVCQKKGCWMQVDLDQDKSSFVRFKDYGFFAPMNAAGHEV
VMQGKAFVSVVSIDELKHYAKDAGKSE
>PF15076.5_A8WGZ3_XENTR/17-90
FTDASPILPEKQAKQVLRAKRSDRERKAGHRDEPMREYMLYLQRLEQRSEEQFFEHWWNP
HCQPHCNRNIVNPV
>PF10849.7_Y03H_BPT4/26-95
AERKANKLLSKNKRELNRLYKHAQIAAENNNFAQYEYAIKKSRDILKQPYNDELISILWK
TTRSQIEDMI
>PF11760.7_E3PXF1_CLOSD/51-132
SIVDKAYKLHSKLIFIMATGIVVRSVAHMIKDKTLDPAIVVMDEEVKFCISLLGGHIAGA
NQLANQLADLIGCIPVITTATD
>PF11954.7_Q1ILK2_KORVE/408-507
ERVASSGPSLPLAKYAGAYRDAWYGPATIAMKDGKLTFTLDRSQNATGELTPWQHDTFKL
HWALEDAYVTFALNPDGTIHHFTMLPVSPLADFSYDYQDL
>PF14193.5_D4LFQ3_9FIRM/3-97
SLEKATADYEKAKEKMEASKARYEADLKRFKAAEIAKTEAENLEIVRIIRAMDMSIPELE
AFKKRMKNELPGRVEIQKEETKADDESGKNETEEE
>PF07689.11_Q8DLE2_THEEB/186-267
RLYVRGETHAAEVALKNLHDLLSSALKVPYTLKVVDVTKQPDLAEKDQVQATPTLVRVYP
QPVRRLVGQLDHRYRLQHLLSP
>PF07749.11_N1JAY4_BLUG1/267-359
GIIKSLDLFVSEFIDGSDISEIANKVSQAVQGIESNSENRFAEYYVKVFQKLEKDGEYVA
RELDRLNKIIIKGGVTTQKLDEFTSKINILKSF
>PF07374.10_Q9XJD8_9CAUD/33-132
KVTSGSMHTDMVQGGKRKGKDDIYVELITAKEELERFTAEAIKQKLEFRRQIANIEDIDA
RSLLQMVYIDQLGIWQICDKLGISRATYYVKLRQAEKYLD
>PF17572.1_Q8B9G6_NPVR1/152-237
LGEPMYYPSNIDTNEALINFLRPLCATDRTRATYAVPWNCNGIFHCNYFSIPFYILSCHN
NAYSFVNDGCIDFNSSDCPLYPLNVL
>PF09333.10_G4THV9_SERID/1963-2058
ISRYAAQPEDVKQGVKTAYKSLSRNINAAAQTILAVPMEVYEQSGSGGPVRAVVRAVPIA
VIKPMIGASEAVRETLLGLRNTLDPNILQENEDKYK
>PF13049.5_Q815C4_BACCR/1-93
MNVQAKVDWIGTPKPYIYKDEVTYNATSIDFSLAGDDNRYKLIVLKSENNTHYKIVQYGI
KPGSQKPFPIDIPFEQNMLPIIEQILHDPYVQA
>PF11504.7_Q46737_ECOLX/282-353
KNTPDGKTIVSPEKFPGRSSTNDSIVVSGDPRFAGTIKITTSAVIDNRANLNYLLSHSGL
DYKRNILNDQNP
>PF17576.1_Y42_BPT7/22-92
LILLLPLSVISKAICLTLSSFVFSSAALLVILVSLATWNTTRKPDGLNHQVTQGKKSHTQ
SQQTGPTTLTS
>PF16855.4_VSOC_BPT4/6-79
GYVNIKTFEQKLDGNKKIEGKEISVAFPLYSDVHKISGAHYQTFPSEKAAYSTVYEENQR
TEWIAANEDLWKVT
>PF17031.4_A9CTD0_ENTBH/1-100
MTLKITDKTNKPSDELHKPLKNTISSEKKHILEYIRNCFLKTKDLDLKYDLGKCIEILEG
KENQILLDMKTCLYDVLTEKEKLFKENCDLISEIAELREQ
>PF15738.4_I5B245_9DELT/2-89
LPIRPTNRFRKDLKKAVAQDRNIKKLEKILEILSIPEPLPPEYQDHKLKGSWHDFRECHI
EPDWLLIYAIIDFELRPARLGTHSELFT
>PF17565.1_Y43_BPT7/1-70
MFKLIKKLGQLLVRMYNVEAKRLNDEARKEATQSRALAIRSNELADSASTKVTEAARVAN
QAQQLSKFFE
>PF04492.12_Q2SPC4_HAHCH/37-135
IKADLDNGYTRVANELLNALARIDLSGREFKIVNAVMRKTFGFNKAMDWISLEQLVEMTG
ISRRHLPSLITGLVRAKVIRREGESNVKKYAVNTRLGEW
>PF13808.5_D6YTC5_WADCW/24-112
FQAFADVQDPRVLTGAIRHKLIDILFITLCAVLCGADKIKEVAVYAEERETWLTNVLKLE
NGVPHYSTFWWTFVMLDPTEFHNGFSKWI
>PF15523.5_B2UQ36_AKKM8/1851-1933
YGNCSKQRHSELNKEVGRKCKGSSMHCKNKNMCKNEIERNIKRFQDCIDARTKINNECFN
GGDNAHNDEIERALAGKKRCQDK
>PF10551.8_G7YDJ0_CLOSI/52-146
VVNVDGTHASNRFGYRLYTFLITDGMSIGRPVMYAFVESEQFALMRRLFGLLKEMMGEQC
PLGTFVMDKLAAQMWAARIVFGCDVLLCYFHIRKS
>PF11491.7_H3ZJR0_THELN/5-88
DLKFGKITPDEAREMQYKLSLDLAVYRVFINGYSKNGYVIFDETKLPKEKLLEMLKPFEP
EVISEKELTPQELIESSLSWKNTI
>PF10000.8_F2IV07_POLGS/2-72
SGETELDYLIRHLRPMLDPQPYVFCTFAEKNFADLVPLAPVALISETEGVTAVLPADRAR
DLGLAEADWYR
>PF07444.10_B7KEA5_CYAP7/4-79
YILAIAIATYSLILFALAFLSPVIHRKDDFLWSGVGLFYALVLWLCAGRITGAVLLGQTA
VTLLLFSFGWQTFKLR
>PF15497.5_H3A673_LATCH/7-93
ELKKEEEALLKIKATLQDQLNRLKVEELALRSMISAKEENPAFTNARETAKLTKMSMEVD
NETIINQTELQLNTAKYIQCSEEEEEE
>PF10890.7_C1EAR5_MICCC/1-72
MGRSAVRLSEVVYTVSPMKTGVLGGLFKDWPKVMAKKIGGWGDAFFFGVIPTVGVYQYAV
NYKENEKQSHRY
>PF02950.16_O1613_CONTE/1-78
MKLTCMMIVAVLFLTAWTFATADDSGNGLENLFSNAHHQMKNPEASKLNKRWCKQSGEMC
NLLDQNCCDGYCIVFVCT
>PF11903.7_Q7NVK9_CHRVO/1-73
MGIVKISERMHDNLRTASEALSRSINSQAEHWLRIGMLAELNPDLRYSEICQLLLKAGQD
GGGLDLRRQAMES
>PF16636.4_U3I1T6_ANAPL/1875-1948
FDDDDVDLSREKAELRKGKEAKEIEAKDCANAEQASNQQSTNRTQVCQKHPTSRSQPKSF
CQSTKDIPDRGAAT
>PF12432.7_E9FST9_DAPPU/379-459
FLKFLTSTAGLPAVRTQAAQRLEMWLSNQKLVRPATDLLLSICVNCSTEAPTDTDVLNAL
LRLRLKSKPLLQTYLTCFKEL
>PF16847.4_HPAB2_PSESM/266-356
PIRVDRAAMRNRGNDEADAALRGLVQQGVNLEHLRTALERHVMQRLPIPLDIGSALQNVG
INPSIDLGESLVQHPLLNLNVALNRMLGLRP
>PF07194.10_L7VI61_CLOSH/176-256
VYEIYVELDQKCLLKAARAFIVFQILEKNSDIIKSVPPVNDIEDEKFDYYFTVVVITQKD
KDFFVREINSVSEVRKVEVTE
>PF16844.4_W8KVB8_HALHR/6-95
LDRECALRIALAKKVLPGIELPRLLEIIIERIGAPIKEEALASMTAEDLRQGLKRTRHPD
IEQDECNSQSLEMAVRYLSGEREVEPDLPA
>PF01335.20_I1FJ02_AMPQE/14-96
FRKMLLKVSEGLTSENVADLKHLLRGDIVQSKLEGSSRGIDIFELLIEKNSISSDNIGYL
KDCLDFLDRKDLIADLVKPYEER
>PF13799.5_X2GRC1_9BACI/60-133
IQLTNGATLAANLFSDDNGVNVPEFIITYPNGYVNLYINAVMQESGIYSVTPNALILNAD
NATIYRGTPIIIES
>PF15232.5_H3ASU3_LATCH/1233-1305
SFPLTQRKLLQDPESGQYFVVDIPIQVKTKTFYDPQTGKYIQVSIPSSDSNLSRATSLEV
LNAPYVLYPGFLS
>PF00189.19_D1AGV1_SEBTE/121-203
IATAIEKRVAYKRAVSQAIQRAEKSGVKGIKIAVSGRLNGAEIARSEWTLSGRVPLHTLR
ADVDYATATAFTTYGALGIKVWI
>PF01990.16_T1EMH4_HELRO/10-109
IAVIGDEDTCTGFLLGGIGELDKHRHPNFLVVEKTTSVSEIEECFKKFTSRDDIAIVLIN
QNIAELIRNVIDVYNQTIPTILEIPSKEHPYDPEKDSILR
>PF01781.17_S3CUL0_OPHP1/2-71
PREVGDIKQFIEICRREDASDARIKKSKKTSQTKFKVRCKRNLYTLVLKDSDKADKLKQS
LPPNLTCTEV
>PF09928.8_A4XTZ1_PSEMY/3-90
WMAWTLPTALFFGGIAVLLAGMTLVELRWPCVERKGFLPITTTRGDRLFIGLLGSAYLHL
LVIGVTDWSVWIASLLSLLWLCAVMRWG
>PF08755.10_F2IZT7_POLGS/10-104
AKFKIGQVVRHRIYPFRGVIFDVDPTFNNTEEWWNAIPEDVRPSRDQPFYHLLAENEETE
YVAYVSEQNLVPDETGDPIRHPQVDEIFEEQSDGS
>PF16232.4_Q5LCJ3_BACFN/37-130
EADSLPRATAIFWLDKYHMKELKKDDVLTFRTAKAKVVIRNDGTIDLLSFVEQQPGNAQR
YIRYRLKDFKVKKILMDNGYINPGEQYVQLRYIP
>PF05166.12_Y1630_SHEDO/3-75
CTVYKSRRKLDTYLFVEKRDDFSSVPEALMTMFGPPQLVMLVPLSKRTSLAMADIEKVRS
ELKDKGYYLQLPP
>PF11746.7_Q7TUE4_PROMP/3-92
HYHVHGLIPDGISQSEGYKMFEQYIASGSPMDNFEGFELISRLHAPETGEVFVTFKADNH
LAISEHFGVWRAKFGLEWNITAVLNDEEVI
>PF05669.11_R0KNQ8_NOSB1/3-97
NLRFEQELEFVQLLCNPDYIRWLFDEGYFDNDNFKRFLEYLNYWKTDEYKIFLTYPTCLN
ILDILNREDVKDILKDESFYVKLGSEQYYLWKDRK
>PF14619.5_A0A0D2WTG1_CAPO3/1122-1192
ERQQAPAFDYPNGIHTTSRLMEENELPDWLLVDDEEIDRLVNDAPAVEYGRGQREHKDVL
YDDGLTEGEFL
>PF13571.5_D4IKH4_9BACT/6-96
IHKGVDAPVEFKGLKSQYLFICAGGLIGSFLLLVILYMSGVGQLTCLFVGGALCGGTVML
TYRLNEKYGTYGLMKALAVKLHPRRITNRRR
>PF12378.7_Y205_MYCPN/321-392
WNHHGLWDWKARDVLFQTTGFDESNTSNTKQGFQKEADSDKSAPIALPFEAYFANIGNLT
WFGQALLVFGGN
>PF04202.12_Q9NAU3_MYTED/1-71
MNNSSVSVLVALVLIGSFAVQSDAADYYGPNYGPPRRYGGGYYNRYNRYGRRYGGYKGWN
NGWKRGRRGKY
>PF02179.15_G4LUU3_SCHMA/72-143
IADVMSRARSLQPTIDCFNGAPQSKEYKHLMENLEQLILSLDNLKSDGNEDVRSMRRDAV
KEIQQLIEMLDY
>PF00166.20_CH10_AQUAE/2-95
KLRPLYDKIVVERLEEKEEKTPSGIIIPDTAKEKPQLGKVVAVGPGKLLDNGELKPLSVK
EGDVVLFNKYAGNEVEIEGKIYLVMSEDEVLAVV
>PF09026.9_CENPB_MOUSE/499-598
PTLHFLEGGEDSDSDSDEEEDDEEEDEEDEDEEDDEDGDEVPVPSFGEAMAYFAMVKRYL
TSFPIDDRVQSHILHLEHDLVHVTRKNHARQAGVRGLGHQ
>PF04347.12_E1QJD3_DESB2/58-137
WLMRRFAPNAGGGGAGFRLVGRLSLGPRKWLGLVELGGRLLVLGVSDQGVSLLETIDDPE
EVARLTQNRQSFAAALQKAR
>PF05533.11_O71209_9CLOS/297-384
IRYPNGFCYLAHCRYACAFLLRGFDPKRFDIGAFPTAAKLRNRMVSELGERSLGLNLYGA
YTSRGVFHCDYDAKFIKDLRLMSAVIAG
>PF15013.5_F7IL19_CALJA/47-120
DRPIKFSSSKANPRLWTVGHSMGKGYQRPWWQVLPISVSLMALVIWCYLREETETDQWLR
RVLGEEVPEPSDRS
>PF16543.4_J4KL69_BEAB2/235-316
TLTLEDFLESERHKLTGTLTPVTPETFAKWKQDRMDKKAAEEQLRKAKDNTGRALFESGK
WTGEDESEDEDDDIFNLQKLRR
>PF06146.11_B8HN93_CYAP4/80-150
FGLFLNVLIALEILENITAYLRSHVPSKIVELVIVTALIAVARKIIILDLDSPDTVNKLI
GLAVAVITIST
>PF16695.4_H8L5E1_FRAAD/45-135
NYRDLVLANCIARAYKTDTDASMDAGRSASALLEWTAFNMDDASRPMVDIIKSALVNDGT
IDGSGKLTKDVRSSFSRCMDLYHGSGLAEQV
>PF08308.10_Q5QVJ2_IDILO/166-236
SGTISINSSPAGASVTLDGKEVGSTPVTVAKVGGDYPVVVNYPGYEPVTDTVSLTVRNKE
PKRNYRLQPVQ
>PF12959.6_G4KY16_OSCVS/9-103
LAQQLYDRASRELDAYLANLKTQTPDQIIDRAYEVSVKQDMLMVLDEHEFPQHELEELCK
LEHPLDVIYNDWLHQDDSRMEELHRTIQDYAVQRL
>PF06806.11_A7MP84_CROS8/18-87
VMIVSPGKWVAEEQLIALKGFKRGTLKRAREQSFLEGKEYIHVAPDGQPWDNSPCFYNLE
EIDRWIERQA
>PF14535.5_F2JPF6_CELLD/334-430
GVNVFPSQIESVILKVAEVAPHYVLIVERINNLDTLEVWVEAKEGLFTDAIKSLEKVEKH
ITSELFSLLGLHVKVKLVEPKTIERSEGKAKRIIDKR
>PF07369.10_Q5E1R7_VIBF1/5-86
ILFSDDLTVELEKKCVRFSAQQMGSLINCSVSFSWLEEESGESICHHDKANEVFNQLRFD
IEEKAEALIEDEEFNASGEIEI
>PF09262.10_G3BFG5_CANTC/94-170
RQVNLEPVTSSDWELVELHAQTLEDKLLSQTRCVSLNQVLVVYPSSTTSANLVVTDIGTK
SVNFAKLSPECEVAIAP
>PF12479.7_B5RSY6_DEBHA/180-279
LLNTDIFIEPDIIHFAEYGSENGQFPEICFGLGDYKTENYYLSQGFGELKVAIEDFRRRD
QQTEYLFHDTHWNRGILFALVLSKYFYDAFLCGTNRVFIS
>PF10164.8_H9G5S4_ANOCA/35-130
NYGAIPHAPPPYAPGYVVPPIPPPHSFPNTTYTIIQQPLPTTSVVVVGGCPACRVGVLED
TFTCLGVLCAIAFFPVGILFCLALRQRRCPNCGATF
>PF16637.4_H2N097_ORYLA/11-82
GAHNYCGICNKDGQEDDRKCPHLDSEESDASFREMSNGDELKSPHKSDCNGASAELLASP
DGSKSKAEPEKR
>PF08951.9_Q5FIQ1_LACAC/6-79
ERIIRNKIEEIVNHDEKVNNNPELMEIFRIAYGRRDAGKPIQEVALALDKALAGYISSHN
NNVPESILDLHQEV
>PF13860.5_Q88ER4_PSEPK/115-187
VDTSKDMKGSVNLTSSSTSTSVGIYDKDDKLVRTIELGTQKSGSIDFTWDGLNDDGEVAA
AGTYTFKATASID
>PF13757.5_A7SFM5_NEMVE/2-79
TGLVNRHTSYPLQLKASSIFAEVNGFAARVLATLTYYNQCEYDVEGLFVFPQDERTTVVE
LEATVEERHVYTDIRAQT
>PF09436.9_Q11ZD2_POLSJ/1-71
MDAIIQSQFPTVLAPRFEALSPLETTGDRFILTRHQVLMEVSRPWLHAIQAISAPFARQT
PYGAGPRLGIK
>PF12702.6_R5W5J4_9BACT/19-114
KEIDLTGTWTQPVPGQAGGWSQGMQLNADGTASSVNMYTLVLESWKREGDKLILTGKSVG
NGINIAFTDTLTIDRKSTDDSLFLRQGTNVQAFGRL
>PF05839.10_Q0UDL7_PHANO/1-82
MHHSHHADLLESFTNPTSSQLAPEDIYIPPHLQPVNPEDEDDVVPDQHAAFGIQRATQTR
KEPAWRDLGLDDLMRRGPGEGS
>PF02225.21_I1CQR4_RHIO9/378-467
TNGDLAIASKVDNPTNDACSADAVSPDVKGKVALVKRGSCSFADKVNNAASAGAVSVIIY
DNADEALSGAETTGASLASVMVSLKSGEGL
>PF08650.9_DAD4_SCHPO/1-71
MNNPMEEQQSALLGRIISNVEKLNESITRLNHSLQLINMSNMNVELASQMWANYARNVKF
HLEETHTLKDP
>PF07876.11_Q98BN1_RHILO/2-96
IRHTVVFTLKHASHSLEEKRFLVDAKKILSAIRGVTHFEQLRQISPKIDYHFGFSMEFAD
QAAYTRYNDHPDHVAFVRDRWVPEVEKFLEIDYVP
>PF05611.10_Q9N472_CAEEL/1-71
MADKSAYMGAGGYGSGYMGSNASSSGYAREDYAQGGNGGSNNNQQQGSGGNTNPGGQVFK
ARTDQSCYLGP
>PF08581.9_C8V0I4_EMENI/41-110
RLNELLDQLRQEFENQSRSTGEFEHQLTGQLQEMEMIRQKVYQLEQAQLKMKQDYEAEIR
MLRHELESRG
>PF01004.18_POLG_DEN1W/207-280
VALAPHVGLGLETRTETWMSSEGAWKQIQKVETWALRHPGFTVIALFLAHAIGTSITQKG
IIFILLMLVTPSMA
>PF07681.11_Q7NPD1_GLOVI/22-104
GLLVLRVFAGLTMAVHGLGKVPPNEGLVETVASLGFPAPVFFAWSAGLAELVGGILLAVG
LLTRPAAAAVLFTMLVAGFILHG
>PF00674.17_J6EKT9_SACK1/73-167
LCNVVFGLLILFFSISMFVLGTFTDRVSDEEFEIKLLLEVITRKPAVKGKEWRIITYNMN
QYLFDNELWNTPYYFYSDKSCYGFFRRLIKGKKPD
>PF04159.12_VNB_INBLE/1-100
MNNATFNCTNINPITHIRGSIIITICVSLIVILIVFGCIAKIFINKNNCTNNVIRVHKRI
KCPDCEPFCNKRDDISTPRAGVDIPSFILPGLNLSEGTPN
>PF09263.9_I3J1J9_ORENI/10-92
VTVTFNNAKNCFLHLPLKLISQLSLNENQPLELSCGHGPPVFLTWTQNRASSSLDSHKVE
LCRQLGEKQGLTDGEQGFLRPCH
>PF15502.5_V8NA41_OPHHA/71-147
SGGYQRYNQGSPRISTPFGTPHGKEKTLSSDDVENYYKPSMLEDPWAGLEPVSVTDVNQQ
FSLQQTTHCGRKGRYFS
>PF00438.19_R7K4K1_9FIRM/4-102
KRFFTSESVTEGHPDKMCDQISDAILDAILKEDKNARVACETLAYTGGVVVAGEISTRCY
VDIKSIVRNTVREIGYTRAKYGFDGNTCSVLTSIDEQSP
>PF13865.5_H2ZCY0_CIOSA/125-201
SGRITKTTRGNFNKPRGRGGFRGGRGKGFSRGRGGVGAKVGTKEVSKDALDSDLDSYMSK
TKGHMDAELDEYMANQG
>PF04805.11_Q6TVU4_ORFSA/26-95
DLERCKRQLYVICSTLPCIACRRHATAAIEKNNVLSSEDPNYVLFFFIKLFNNLAFDDRY
KIDPAKVRPL
>PF08079.11_F6PJ74_ORNAN/17-88
VPENLLKKRKAYQALKATQAKQALLNKRKLQRGKQIKFKRLEAFVHDAQRKQRDVVRLRR
LKVKPRGLEMPE
>PF14581.5_Q97L12_CLOAB/345-443
KDTEITLCEPKEYPDEMIEAVKQYMENRKSINKAYIRLMTKNQDKSYLIVVDYNEKDDKV
FDEIAEVAVPYLRGMHLDMVQMDAWAKDALIDVKPFYKK
>PF04385.14_Q4N451_THEPA/22-110
TINLARKKSTVRFECFERYKSIYDFSDAVDSVLTYMDYLRPPPNEFGRLLGKDPSIWGTK
NINKSTARVLLYRGDERYILVVPTNSNMT
>PF00101.19_K9SDQ7_9CYAN/10-106
FETLSYLPPLSDAQIARQVQYILDQGYFAAVEFNETSNPTEVYWTMWKLPLFSANSVQEV
LNEVQQCRSEYPNCYIRVIGFDNIKQCQTLSFIVHKP
>PF11040.7_Q4CN94_TRYCC/81-166
WYAEDRHWQELREPWRGGLEALLRDDEDGDEDVQKPRDVTLLSYATDTTAASSYRPPAPL
QPMSGDTRSDALNLFDRASSASGKID
>PF15477.5_D7G0F8_ECTSI/473-564
WQEAAAALGPAERQVKFLRLLGAKKGAAATAAAAAGASTASRGMGNPCSPSSGAGGAGAD
DGRAANAKVMQDLEIHYQKAHRAHFGFQRGLG
>PF07380.10_M22_HRSVB/1-89
MTKPKIMILPDKYPCSISSILISSESMIATFNHKNILQFNHNHLDNHQRLLNNIFDEIHW
TPKNLLDATQQFLQHLNIPEDIYTIYILV
>PF14360.5_A2DN61_TRIVA/170-240
TCGDMIYSGHTMGFMFPGLIHHRFFNKKLGVLYLVLGFIGSFSLILTRFHYTVDVLLSII
LTTTMWFTYNL
>PF11132.7_I0JTM4_HALH3/4-76
QQPNYRAGDIVYVIYRNPHTYDVANVQEAAVVKDPENPGDLALFLYETYFPLDSEIAVYA
SQGEAERAYHDTF
>PF14799.5_K1Q642_CRAGI/735-832
MSSPKPTFNYNQHHVNGKRGYPRSNSSGSAEAFTPQHEEIVRFLYEAWTKVNNEMDSCAR
SQREGGPIVYKDKNPNNPTLANFKPFDLESYWGDRQLN
>PF10718.8_B8HVW9_CYAP4/1-76
MCICINCLYVDRCETYHAVETQHQQPHLTETPDFNPLEPTINVNIRTRGEEIQMEWDVVG
CASFTQDQGRWARLRP
>PF15354.5_G3T1J2_LOXAF/1-83
MDDDAAPCEEGVPVAVHQHALHYRLRQVVGPGAGAVHLPRGTPRRLAAPGVAPLLSQLPH
RTHGAGSSPETNGQETNPKVREK
>PF14069.5_R6R177_9FIRM/6-77
FDKVEEKTNVKREDIISLAKSIQGKDMNNERNLRKLIQDVAKLAGKKVSKEKEEKIIKAV
KKDQVKDNLNKM
>PF11967.7_RECO_OCEIH/1-78
MLEKIDGIIIKTKDYGETHKLVTIFSNKIGKFNALAKGAKKPKSRMAAVTQPFINARFFV
YIGSGLSTIQQGEVLDSF
>PF13572.5_H1YHX4_9SPHI/17-107
ALAALLLIANRAAEAQSGNSGIQEANTQVRSYFTDGTNLMYAIGAILGLISAIKVYSKWN
AGDQDTSKVAAAWFGSCIFLVVVATIIKSFF
>PF00545.19_C7NJ28_KYTSD/90-178
REAADVIETIAEGGEFAYPGKDGSTFGNREGLLPAEDRGYYAEYTVPTPGESDRGARRIV
TGGDTTPRNGSSDPEHWYWTADHYESFCE
>PF02873.15_C8W475_DESAS/200-299
QIKDDMKDMGEKRRSSQPLNYPNAGSVFRNPPGYSAGKLIEESGAKGLRVGDAQVSEKHA
NFIINLGSATAEDILQLIERVQRMVEKRFGIRLKKEIRVL
>PF02465.17_I0AMR0_IGNAJ/11-107
INSFVSSYIQTESAKRITPLKTRQTKYNNLSTAYTSLLSSIDKLKGSLATLKLRDSSSIF
RAKKAESSNTNLISATAGSGADEGTFTIRTNQLAKND
>PF16916.4_I6Z4F0_MELRP/207-282
AEFDSELRKITMEIHGVKGINDLRSHFVGDKYHIEIHIEVDKDIPTSISHDIGNKVRQTL
EELDEIQKVFVHVDPV
>PF14250.5_Q31KY4_SYNE7/52-121
QFLNALLEAQGITLDNELKLGRGRTGRSPSFRVSVQDNGNLLVGAAYTRKMGAKPGDAFT
ISLGRKQIKL
>PF08234.11_C5DYZ5_ZYGRC/148-220
ASQQGTLRFIFDHWDHENPLQECQLTLDVSGDQFVLLETVPPLESDEQKQELVERFNKNN
DVRSFLIETRSIL
>PF06303.11_E0WTV2_9ENTR/2-85
KYQQLNNLESGWKYAYLIKKHREGEMITCHIENSAAQEAIRQLFELEKEPEKVIAWINQH
INLDLHNRMKQTIRARRKRYFNAE
>PF17215.2_Q6FS07_CANGA/918-1004
SVETGYVIKVFNNGIVVLVPKFGVEGLIRLENLTDDTDSADYDEVEFKLTFTQQGTNAKR
EISVFDKVEVQVKSVLDPVTSKRKAEL
>PF14166.5_Q5L1B0_GEOKA/2-80
KIRKTPVMDGQAPANVYIYENRKEEYIVIAIPALEWSFSFAYEEEAEAVAERLEASLKKR
LDHERAALLAVRLLGWARE
>PF01648.19_A5Z5B1_9FIRM/98-197
DIGIDIQKIKSDKHRIAEKNFLPSECAYINEIEDEKINQQRFCEIWTIKEAYLKNIGIGL
RKPLNSFEIDFSEDAPQIVGKKEYKFVQLKFDEKYIVTVC
>PF09036.9_F6URY3_MONDO/3-75
EPADFERHWRAEFPGEPVPAMQLDSVPAMQEELERCKLNLKRLQQVLAEEKFKVIYLQTA
LAREKRGYDCGRW
>PF13214.5_Q81V06_BACAN/1-77
MRMDYIMSIITLALLLLAEILVAIILIGVSIEICSYGWKKSNGIKYSCLLLSLLLGTASI
LGLFAAPAYFFIQLTEK
>PF15815.4_H2U0P3_TAKRU/266-346
PQRRQTGSSSRNRNSRRTQLWDIIDERESTGSLDNDDEEMVTFELSEMLLMLLAAGNDEE
VTDSEDEWDLFHEELDDFYEI
>PF06967.10_K9YC28_HALP7/19-100
LFPLREQLNRLKIHNESTAHFICRFIPMQCPFEQDIYLFGRKIGHIPPLCKLNPLYEELI
GLRFRALCYLADECGQDVSCYC
>PF04023.13_A9WBE7_CHLAA/155-227
RLADLPLNQVARIVRVRDQAAERLRYLADLGLVPGARVTVVASAPFDGPLTVQIGTNEPT
PLDRRLARTIEVE
>PF01542.17_POLG_HCVH/116-190
SRNLGKVIDTLTCGFADLMGYIPLVGAPLGGAARALAHGVRVLEDGVNYATGNLPGCSFS
IFLLALLSCLTVPAS
>PF08356.11_N1QJP4_SPHMS/218-311
KSLSNEDLANIKRSIQRSKNEASHDQQENNAGRGIDVSGFIHLNKMFAQKGRHETVWIIL
RKFQYSDSLSLSDTFLHPKFDVPAHASAELSPLG
>PF11782.7_Q9KM18_VIBCH/1-88
MAVAIYRGFNLQSAANSTEIWQVRIKNHVLTGNLAAVKKSIDWFCDTASIIDPKEFESIG
QKREVSAGAQEQFNGFTIKNDTGEANEW
>PF15144.5_M3Y8N1_MUSPF/1-83
MAVSVLRLTIVLGLLALILTCQAANNIFSDDKPDDKPEGSDKNPEPEFPKFLNILGTEII
ENAVEFILRSMTRSTIFLSQDQG
>PF02195.17_Y4CJ_SINFN/55-146
VELDPETLDGSFVSDRMGDSSEQFEELKQAIAERGQDTPILVRPHPSAADRYQIVFGHRR
ARVARELGRKVKAVVKALDDRTHVIAQGQENS
>PF07061.10_Q8SVV2_ENCCU/40-116
LCKDIEAAEAELWKKANCEMAEHLGIEDINKEVKRFISLLNTYNEVKDIGQELIGRIANL
RQTTAKDVHEELGMEMD
>PF02068.15_I1N1Y7_SOYBN/15-89
ICDNKCGCTLPCTGGSTCRCTSAGTATGGGATGGGDHVTCSCGEHCGCNPCSCPKIAAAG
SGCRCGTDCACASCR
>PF12131.7_Q7K8Z6_LEIIN/341-417
PRSLTPGPGTESEERAPKRVTVEQMMCTDMYCREGCKKSLLTANVCYKNGGGGSSMTKCG
PQKVLMCSYSNPHCFGP
>PF02576.16_RIMP_CLOPE/13-86
LCAPIVKEKGYDLYHIEYVKENNEYYLRLYIEKpEERISLRDCEIVSRALSDMLDIEDPI
KDAYFLEVSSPGLN
>PF00595.23_LIMK1_HUMAN/165-255
LVSIPASSHGKRGLSVSIDPPHGPPGCGTEHSHTVRVQGVDPGCMSPDVKNSIHVGDRIL
EINGTPIRNVPLDEIDLLIQETSRLLQLTLE
>PF00789.19_UBX4_YEAST/272-351
NKAISECLLRVKFPDRSHIQIAFKPNEDMRTVYNVVSQFLIDENMPFTLNQSHPFKPLAK
DDKKLLDDLEFGSKTMLLFE
>PF11606.7_Q8VUT2_9PSED/466-556
NPTPSEEFGIRYIDESTLQLFHQDNPDWEAGFAYLCLDSYCLSATRAEGLFTRNFSGTLG
QTYSIEFKVQDNETGQYTVQDQATFTQTNSG
>PF13268.5_S5QVY0_9STRE/1-72
MFLEIFSLYIQGLFLSIISIFLVGVFWNFWRARRKYDKTAKERQAFLYDILMISIMVIPV
LSFAFMAILLMF
>PF10717.8_Q8B9B9_NPVR1/4-90
TDPTTGATTSTDAPSTNYLNRLTPNMFLTILAVVVIIALIIIFVQSSSTGNNSSSPNTPN
ANMGFVNPLNATMRANPFMNTPQRQML
>PF00021.20_LY6G_MOUSE/6-82
CYNCIGVPPETSCNTTTCPFSDGFCVALEIEVIVDSHRSKVKSNLCLPICPTTLDNTEIT
GNAVNVKTYCCKEDLCN
>PF07576.11_C4R3F7_KOMPG/158-256
EPTSRSKIAAILAVPTYMSISAILKLVGENFVKDVVHFRIFKTQQYKRYMCILKFQSEDQ
CAAFQRALNGKPFNSIERERCQVVQVNKIIINSPHDKAN
>PF07935.10_Q980K4_SULSO/16-87
HYKYGDIIIRERKGRYYVYKLEYENGNVKETYVDPLVDVVETYEKLKDSSGGFRGYPPNP
TTDPPGFEPGTS
>PF16152.4_R7N4K5_9FIRM/48-144
FNTRTSLSYVVEKIRQADAEGAVSIGTFEGNPALILSSEVNGIVYHTYIYEYHGMLKELM
ERSDISLSASAGQDILAMERFEITAVNDHLVQCTMKN
>PF10877.7_Y215_RICPR/1-90
MQEKELSNNFLEEQNTFKEDNSPFSDIKYICQASLLITDSIRKGYDVTQLSNGDINVTEI
RIVNVHYNWNSEKGKFVKTNQIEFNNNKGG
>PF14359.5_B2JD24_PARP8/3-94
LYLSGPMTGLPDLNKPAFHAEAARLEALGFEVENPALVDLGPFATWLDYMRVDIKLAVDC
DGIAMLPGWEQSRGAPIERNLLRDLGLPVYRA
>PF13966.5_F6GW32_VITVI/584-665
DEVKNAIKEKNFPSKFVWNSQVPFKVKSFVWLVAHKKVNTNDMLQVRRPYKALSPDICIL
CMKHGESADHLFLHCSLTIGLW
>PF17594.1_VG57_BPT4/1-75
MSEQTVEQKLSAEIVTLKSRILDTQDQAARLMEESKILQGTLAEIARAVGITGDTIKVEE
IVEAVKNLTAESADE
>PF10911.7_B3VD60_9CAUD/1-77
MLTPINQLLKNPNDIPDVPRATAEYLQVRFNYAYLEASGHIGLMRANGCSEAHILGFIQG
LQYASNVIDEIELRKEQ
>PF06288.12_D8MK98_ERWBE/1-86
MKCHRLNELISLLQPEWQKEPDLNLMQFLQKLASESGFSGPIGDLTDDILIYHLKMRGTD
KDEQIPGLKKDYEEDFKTALLRARGV
>PF15460.5_A0A0E1RY21_COCIM/119-215
DPLLNGTYFKAHRRIERKETQLRNIEKERAQHEKIQIDRLLSALRGADWLRVMGVSGIAE
SEKHLYEPKRTYFIMELAALLDKFKIWKQKEKRRKLK
>PF02727.15_O23349_ARATH/23-113
HPLDPLTPQEINKTSFIVKKSHLGNLKDLTFHYLDLEEPNKSHVLQWLSPNPSKKPPPPR
RRSFVVVRAGGQTYELIIDLTTSKIASSRIY
>PF07342.10_E8SKG5_STAPH/1-100
MNWEIRNLFSEIEIVKEKINDAVTSFGWFENEYFIHEPSHVLSMNEVKLHGYKYHEHRIQ
IAQLCDLMHIYIERLDKQIQEFKEIEKASSAKFGDRTDNA
>PF08779.9_NS7A_CVHSA/16-99
ELYHYQECVRGTTVLLKEPCPSGTYEGNSPFHPLADNKFALTCTSTHFAFACADGTRHTY
QLRARSVSPKLFIRQEEVQQELYS
>PF08032.11_RLMB_NEIMB/6-82
PIYGFHAVNARLWQNPKSIVELYIQEGKSDARTREVLEKAANENIRVYFADADRLNAISK
GARHQGVVGFIDASKNH
>PF03819.16_Q9F2P9_STRCO/148-223
RTHEGLAKYAIEEAYELVEAIEDGDRDELREELGDVLLQVVFHARIAEEDPDAPFSVDDV
AGTIVDKLVHRHPHVF
>PF02806.17_GLGB_BURPS/640-738
WLVGDDRNNSVFAFVRRDDAGRMLVAVCNFTPVPRTDYRLGLPAPGRWAEVLNTDGAAYG
GTDAGNGGAVQADEIPAHGERWSAALRLPPLATLWLRPA
>PF04667.16_J7S220_KAZNA/29-111
DVSQLSAQELKLYKMYGKLPSKKDLLKHKMQERKYFDSGDYALNQAGVVKSNEMVMNSSN
NLPLTNPSGLRRSIIKRRMSNSA
>PF13740.5_D3RP38_ALLVD/3-79
EIVLINVTGEDRPGITAALTAILARYQVPILDIGQSTIHNALALGLLVELPRSGTDCGVF
KELLFSAHTLGLDIRFK
>PF05129.12_L8GBK0_PSED2/2-79
GKRKKAAKAPTKKKNEPLATTFPCLFCNHEKSVTAKIDKKAGVGHLSCKVCDQSFSCSIN
YLSLPVDVYSEWVDACDT
>PF16112.4_R6P2E8_9CLOT/61-144
FLQQFGWEVKETPMEQVDVLLPSSFNDTYEKYNQIQKEQGLDLLKYAGATCQRYTYEVTN
YPGKDSGVVANLLVLDGRVIGGDI
>PF15579.5_Q08VY0_STIAD/132-231
EVLRAMALAWEPEWGVATSHQHREMAVKGFPHAGTFVGWVMYFSRMRGTIPPLPAPVRVE
PVENKGTLIILTPEKFSVSSPEHVALAARVHESLSKTGLL
>PF12173.7_O24790_LACGS/1-91
MVTKYGRNLGLNKVELFAIWAVLVVALLLTTANIYWIADQFGIHLATGTARKLLDAMASG
ASLGTAFAAILGVTLPAWALAAAGALGATAA
>PF10714.8_U5GP16_POPTR/17-91
EKKGKLDGLPMESSPYLKYTDLEDYKRIAYGTEGHQEVKPNQGGGGTDAPTLSENDLSPG
KMAIIDAAANRHGIP
>PF15219.5_E2RR08_CANLF/28-122
PQLSSLGKSDSSFSESSGLFYKDESLEKDLNDMSKEINLMLSTYAKILSERAAVDASYID
EIDGLFKEANTIENFLIQKRELLRQRFTVIANTLH
>PF09452.9_H2AQQ0_KAZAF/10-100
LRKIPLYNKYGDDYPDKMLPKLDVPEIKIQPLPPINKTIEAWITELDKAVDYWSKYSDNN
IKEFNDWYNKKYLSNKPPGLVNSSVLSPVHK
>PF02927.13_B0C9D4_ACAM1/13-98
DFAPKIVLNQVGYRANWDKVAFLLNAEDNAPITTNVIDRQSGKTVATIQPGPAELDEQSR
DRIQTLDFSNFKRSGEYYLQAGDLKS
>PF06093.12_Q175U7_AEDAE/13-90
LRACLVCSLVKTFDQFEFDGCENCEEFLRMKNNKDQVYDCTSNNFDGLIAVMSPDDSWVC
KWQRINRFQKGVYAISVS
>PF01439.17_M4CND2_BRARP/1-79
MSCCGGNCGCGAGCKCVGCGGCKMYPDLSFSGETTTSEALVLGVAPSMNSQYEASGETFV
AENDACKCGSDCKCNPCTC
>PF01780.18_H3FJL8_PRIPA/4-88
RTKKVGIVGKYGTRYGASLRKMVKKMEITQHQKYTCIFCGKEAMKRKAVGIWNCSKCHKT
VAGGAYTYSTSAAATIRSTIRRLRD
>PF09977.8_Q140R7_BURXL/72-157
AAVQLIGSTGGCATATTAAQQNAAANGFTAGSTTTISTTCGRWDTSSNTYFGTSGNPLNA
VQVKTTQVVPYFFVGPSRNVSATATA
>PF09669.9_I5B112_9DELT/21-106
VSSMMVAEHFKKRHDNIIRTIQHLEIPEDFNALNFEDVKYVDAKGEERPAFNMTRDGFVL
LVMGFTGKRAMAWKIKYIEAFNAMEK
>PF11869.7_Q5E0V1_VIBF1/1-75
MKISFSEGDIIANQREIVIRLSNKSRTTLQAEVDAITLIGGANVINAVGSGAKWSVKLDD
EVQLQQLAEEIGIAV
>PF10445.8_G8BUT3_TETPH/133-228
TFKGYVKQLITYDENRSNFVNFIICAVHKVILALLIAIPIWFVEWPVTMGVLAGIGKYIG
GIEYELGNYPKPQVIKLVYTVILGWVSTPISIAAVM
>PF02762.13_E4WW32_OIKDI/236-321
THPGYTAFITYEELHEELQLHRDSVGAYAFRLSNTKLGQWAIGYVNQSGEILQTIPENKS
LMKVLIDGERNGYYTKPKGRLDNPDL
>PF05230.10_Q4KEI9_PSEF5/34-122
RLYRSRTLGLALGFFCVAAGMAPLQPAPWVWGFMLFNAFAWPHLAYQWARLARVPFRAEY
RNLLVDSLLGGFWVGAMHFNPLPLATTLG
>PF02823.15_ATPE_MAGSA/5-84
IQFELVSPAKLLVSSKVDMVVVPGAEGDFGALALHAPMITTVRPGVIDIHDGGKVSSSVF
VAGGFAEVNEERITVLAEEA
>PF11697.7_J9S3I3_9ACTN/62-133
VTAVLPDTDPLSADNAARIKVLDDELDSAGLAYAQAVGASFDGSYSEDSRAVFGLTDEEA
RSLGARFGQVAV
>PF07214.11_YBJC_ECOLI/1-93
MRAIGKLPKGVLILEFIGMMLLAVALLSVSDSLSLPEPFSRPEVQILMIFLGVLLMLPAA
VVVILQVAKRLAPQLMNRPPQYSRSEREKDNDA
>PF12643.6_C9AA85_ENTCA/31-111
ISISIEAAELLEIFQWKTPEEATQDFEHLKEEIADVLIYSYMLADNLGLDIDEIIKEKLE
KNNMKYPVKESKDSKKKYNEL
>PF02422.15_U3JQZ5_FICAL/3-96
SYELCTPKTSVAVPQPIAESCNELCARQCPDSSALIQPPPVVVTFPGPILTSFPQQAVVG
SSGAPAFGGSLGLGGLYGAGGGGGGGGGGGGGGG
>PF02970.15_U1MB96_ASCSU/11-96
SIQTGVLKRIIKELAYYKKEAETEAAKLESMKAQSDLDEHIIKKQAEVLLESRNMIPDSM
RRMQKALEELKKLVDENSKVLQGCKE
>PF05022.11_K7J1L6_NASVI/543-615
PFRRVNDEEVELDPKLANNSFEAKRGARGSWGEKANLDLKHTRGKSFRHEKTKKKRGSYR
GGQIDTSINSIKF
>PF10273.8_B5Y4K8_PHATC/52-135
FRAGVTAILRSWSALRTAVEAGWGGVESVAKADDLRRILYEYFDGVNFPPKKITQEDLED
CLAIYMEEEFSIVLEDNSERQIAE
>PF14573.5_B9Q5Z8_TOXGV/144-239
SPVVDTDINAVTNYIVGMCQKFLQKGEKVTPSSKLEELRTREDRLWDCLDTVEFVLDVEE
IFDVTVPDEVADNFQTLQEIADFVVSERAKAGKFMK
>PF08861.9_B6ISM6_RHOCS/37-130
FRYPDGSTVDLFVVNRRDLLSEIGPLTLTDFGNTFLWLDQLDIRPLKSVRRKRLTEDVLN
TYGVTHDKGALSCMVNADDLLAGIIRLGQACIRV
>PF00725.21_O29143_ARCFU/183-276
GFLINRINIRVFVEAIRLLEEGFKPEQIDAAVKYRAGLPMGLFEVVDFSGVDTVYNVLNE
VRKRGFEVEVPGLLERMVLEGRLGMKTGKGFYEY
>PF03730.13_M7SH16_EUTLA/476-565
YNPMKYPNPALQWHYKILQALALEEEVPEKPDDATVPRYRSIHRRSGGNIQDWSNMADEV
LEKVKEEKAIKRDLEDTDDEEDQPKAKKPR
>PF06865.10_A8ETJ3_ARCB4/11-102
KKANIYFDGKVTSRTFIESNGEKKTLGIMMIGEYTFGTNEAELMEIIAGEVEVKLKDTNE
WKIYGANTSFSVPANSSFDIKVKTITDYCCSY
>PF03880.14_E6U4A0_ETHHY/451-522
RLFLNAGRMDKVTPRDILRFLCDNSGFTRNEIGHIDIFDKFSFANVSSSAADAIIASCAG
LTLCGRPANVQV
>PF04956.12_D2MXK2_CAMJU/1-85
MKIKLLSLILLSPIFVFAAGGIDKVNTFMENLSTALYALGAVLLTIAFMWGGSKIMFQGQ
TLREVAPIFIGGVIFGSASAIAGYI
>PF10648.8_Q1ATY7_RUBXD/230-312
VVMEPRPGQAVAGTLTVSGYSRNFEALTTVLLRGPDGSVLARESVTASDWSEAWGYFEAT
LEVPPFAGQATLAVGAESPRDGT
>PF16058.4_W5JUZ7_ANODA/204-293
PSSQYGPPQQSQQPQQQSFRPPSTSYGVPAAPSSSYGAPSANGFSNGGRPSSQYGAPAPQ
SNGNGFGAPRPSSSYGAPSRPSTQYGAPSN
>PF03121.14_PRIM_EHV2/804-878
KFIHTSHNIIQVKPQRGNNFVCISSNHRNKTQSVRIFIVLYTNKKDEVTITLMSQCFAHK
CNSNKPRAHFSIPLQ
>PF06143.10_Q80LL3_NPVAH/1-74
MNYTAAQYTNNSILYADQLTQLISRNRSFFKDYLLVVCAFVMLVMITLLVLILLTVFKQK
SERIETYASNLDYR
>PF09032.10_L9L525_TUPCH/28-102
STLEELQKDQEEVKALVGKATKKRVHNAFTIEKSKIETEIKNKMQQKSQEKKELLDNGKP
AAMIAPITTGYTVKI
>PF06783.10_M3XKB9_LATCH/2-85
AAEIDLSPPEIPELTFMENILRYGLFFGAIFQIICILAIIIPSSKLQEPETEHLEQKSSD
FTKKPKPMAPQASKKPKKESKKKR
>PF17425.1_A6NSJ3_9FIRM/120-212
LAVLNPFGTGSNGLYLYFETDMATKVTYTVHVEGGDISDFTADAAdisgQEFTKTHEFQL
IGLVPGETNQVTLTITGQWGKTrQIVTFTVDMP
>PF15204.5_G1P5P3_MYOLU/25-110
QRNRQMSSSDSTVFVLVRSSSSTWSTKRNTVNSLTISNLSQDTLINFPQSVVIQKLILVN
LGMTEYKLVELEHFLVTEDVNGAFVD
>PF01799.19_Q08XR4_STIAD/77-150
TIEGVETAGALHPVQRALIQHGAVQCGFCMSGIVVTAKALLDHNPSPTLDEIRQALGSNV
CRCSGYAKVIEAIA
>PF14206.5_F6AIT0_PSEF1/4-78
CQCPCCDYFTLAVGEDYEICAVCFWENDYFGIEEPDLESGANHGLTIRQARANFATFGAC
HPSMVKNVIRPEQRE
>PF14528.5_E4NRK9_HALBP/587-658
RGFLRAFVDAEGTVSPSQREVTVSSTSRDVLEGVRSLLLAFGISSQLRTKADGSFRLRVS
GDDFARYTAQIG
>PF09383.9_C7NA77_LEPBD/284-356
LRLRLKYNEGQVNEAYITQIIRKYDVEVNILGGFVDKVGDIIVGNLLIEISVNEEKSKEI
IEWLSENKIDLEV
>PF03669.12_I1FLV5_AMPQE/2-94
SNPKRAERAKRFVPVSLVEGPSYGEHINAIGMVFSLVGLLMRLKWATWCGVYCAIFYFAN
VKSTDDKKQTFSLLMLAVSSLVMVYMQNPTPLI
>PF07011.10_B9T5X8_RICCO/44-126
AGDPQVWSTFNTTFRQVQSVLDRNRSLIQQVNENHQSRIPDNMVKNVALIQELNGNISKV
VSLYSDLNSNFSSSYHQHRNGNG
>PF10438.8_E6X9Q2_CELAD/540-617
LKHFAPKNKEEVYVLFRYNDQKKIMVVLNKNTKSVRVDLSTYKEVLGEELIGTDILSDVK
IKEASELTIKARSAMIIA
>PF10658.8_M9R557_9RHOB/3-76
AVGLGFGWLVAANVLAMVPSRDNLWSRAYVLIAIGIPLLGYITYTNGPWIGLLFLIAGCS
LLRWPLVYLARWLR
>PF10251.8_J9K0F1_ACYPI/53-142
KDEKLNICRIYYIAGFFLLPFFWLVNFVWHYNDAYLAEPFEEQPQFQRYVLRSGIGFIFW
SVLLIGWVFYFQTQRNYYNWDYLTFNFPTG
>PF00993.19_M3Y3I6_MUSPF/29-109
DHAASYGINVYQSYGPSAQYTHEFDGDEEFYVDLEKKETVWQLPMFQTLGSFDPQGALRN
LAVSKQNLNILTKRSNYTAAT
>PF09369.9_C6WFC0_ACTMD/662-741
AEHAAIGLLPLFATCDRWDIGGVSTALHQDTGEATVFVHDGHPGGAGFADRGFAAVVPWL
AAAREAISSCACPAGCPSCV
>PF04025.11_R6QWN5_9CLOT/3-74
LINIGYGNLISSERMISVVSPDAAPIKRMVQDAKDKGTLIDASCGRKTKAVIFTDSGYIV
LSALQPETIANR
>PF00581.19_A7H0S5_CAMC5/36-127
SLNEAENLKAKNAYFLDTNTPVEFKLRHIDGAMNVDANNTASMLPEDKDANIVIYGLNSS
SREPNDVALVAKQKGYKNLYFMTNGIEGWVIA
>PF08876.10_Q38X17_LACSS/19-115
PQWGDFPDLELYMDQVINEVNKQLEPLLHVKITKTMINSYVKMAIIERPIKKRYNRDHLA
ELIIVSIMKLVFPLDVCKKGIQQALDNTRAGEAYDQF
>PF01570.16_POLG_DEN1W/120-204
RGGEPHMIVSKQERGKSLLFKTSAGVNMCTLIAMDLGELCEDTMTYKCPRITETEPDDVD
CWCNATETWVTYGTCSQTGEHRRDK
>PF13143.5_X2H3L7_9BACI/15-99
MNFEEDIHLHVGFYDTNGEFEGIFLKQKSGGTWCLFFHNESYNVSLKKTYALFDQDFGYM
VREYNICNLTFEHANQLFKEFLLEE
>PF04823.11_VP22_HHV11/170-256
QGLARKLHFSTAPPNPDAPWTPRVAGFNKRVFCAAVGRLAAMHARMAAVQLWDMSRPRTD
EDLNELLGITTIRVTVCEGKNLLQRAN
>PF15940.4_YJCB_ECOLI/1-90
MATLTTGVVLLRWQLLSAVMMFLASTLNIRFRRSDYVGLAVISSGLGVVSACWFAMGLLG
ITMADITAIWHNIESVMIEEMNQTPPQWPM
>PF12139.7_C9RD81_AMMDK/64-144
LRGYADFVPMGSKCVPLRGSQDIMWTIQFRDGEIKRFKFPIRTTPEGSAQPDGGFGPGKA
DDINSIYLFTEPDSTGVEIPT
>PF06363.10_POLG_HPE2W/1391-1490
DAIPYIDEYLNIEMSTLIEQMEAFIEPKPSVFKCFASRVGDKIKEASREVVKWFSDKLKS
MLNFVERNKAWLTVVSAVTSAIGILLLVTKIFKKEESKDE
>PF01985.20_D4K7I7_9FIRM/2-84
LTSKQRAILRGKANTMDPVYIVGKGEIDETLIQGVKDCLDARELIKLKVLENSMYNAREA
AAKLAEATGADCVQVIGSKFVLY
>PF05957.12_C1DFW5_AZOVD/14-107
ERLEKEIHDLLHALEHLKSSASRDTRNNYERLRDRAEGLLRHSRHHCHDTGHDLARHCRK
ISECAYDCVRTHPWSSLAVGVGAVALLGMLFARG
>PF03442.13_B8I5U7_CLOCE/577-658
ISPSSVTYDRTSATDLRVTISPNGNTLTSIINGSEPLVPNVDFTISGDTVTIMRSYLATQ
PSDNLNLTFDFSGNGIDPVLTV
>PF10109.8_B0ZSH0_BPHA1/135-211
NPVLLVPLKGSDGFEHDRIQLEVPALEATRMMRKVKGARQRAEFITAKCTGLIPHDLHQL
TVPDWNTLQERVNHFLN
>PF10217.8_A0A068XMS3_HYMMI/78-166
QKHTNSKAFINNLHDTSKLTEKLSQLEMHGLCQRCKEIIEWKIKYKKYKPLTKPSTCVKC
SQRNIKRAYYTVCESCIASLHVCGKCARK
>PF13866.5_I1GCV5_AMPQE/13-82
EREELCSLLENGERCTNKAGSGVFTKKMKSLAQKKQKLYPDSTASHNRICDHHRTFVHSL
RNKRKRKDSE
>PF11090.7_Q859E5_9CAUD/46-131
TTMVIKVGALVLAVGGSKNCLWFVTTNVVQSLTKGQRMRFYKLLHGHLKGLRDSGHQYLT
NFVSVDNWDHIRLLNSLGAVFAKEHT
>PF08656.9_M7WS88_RHOT1/11-81
ERLQQQVLDEYKLTARNLDDVAAIVQRLSSAQPHLLSELRPLEQKLGLILTLFKASVWSL
LRQREDQQLQE
>PF06643.10_A7MH42_CROS8/1-79
MKHPLETLITAGGILLLAFLSCLLLPAPRLTLTLAQHLMTMFHLVDLNQLYTIIFCIWFL
LLGTVEYYVIRFVWRRWFS
>PF09718.9_Q8ZQ86_SALTY/773-848
GDWTQGASRALDNFLAQGGNVAGMTENVFTNAFNGMADSIANFAVTGKGSFRSLTVSILA
DLAKMEARIAASKLLG
>PF07292.12_L9JF61_TUPCH/175-259
AVITFVETGVADRILKKKVYPLYINRSCHSVTVSPHIETHLKKFQVFSATSKRTVLLTGI
ENLHVDEEVVEDLISIHFQREKNGA
>PF10734.8_H8GHF4_METAL/4-82
LAAFLISIAGSLAYRVLFALGFTVVSYAAFTALADNVVMQFQNQYNSIPGEVLQILNLGG
VGQAFGIILGALGSRAALM
>PF01230.22_Q9JYE4_NEIMB/10-102
TAQNEDVLLQTPNLRVIAVHNDSGSPAFCRVIWRKHIAEMTDLSAAERGELMEMVYKVEA
AMRQVFRPAKINLASLGNVVPHLHWHIIARFEN
>PF07624.10_Q7UGA7_RHOBA/787-860
NGNEFTGFEDFRGLLLQQSDRFRRALAEKVFVYAFGRPVGPEDDAPLTRVVTDMKAEGDT
FRALIQSIVTSQAF
>PF16514.4_E6WYR3_NITSE/1-74
MKRYDLRHLHDNFYDRMIELIETDLKPKEVGIFLFEVGDFSPIQKSADLVKEHGHELMNS
LKFNEVDWTIVVKR
>PF10369.8_E8N026_ANATU/84-157
RDLAMIKVAAPPETRTQVMQVVDVYRARIVDVTSQSLIIEVTGDEEKIESFVEVLRPLGI
LEMVRTGLLAMSRG
>PF06932.10_H2IZG3_RAHAC/43-119
GGTGNDAMTNEEARQSKEQWNETQRLRAMKNQRNEKDFSKYDNSIDLRDKCEASQNINAY
WEPNTERCLDRRTGRQL
>PF13565.5_D0MKV4_RHOM4/58-142
TIRNWVKRYQEREGMSVKERLADRPHPGRPAKKRAAVRALLAQTLAQDPRALGYASPVWT
TRLLQHYWERHHHLQLSRRTIRRAL
>PF16339.4_Q8Y460_LISMO/1-79
MKKRGLLLVSVLMLFIFLTVACGSSEDNEESGEISTKEIELTVDDPIIPTDENGEATIEG
TVDPKSKLTIDGKAVKKDD
>PF16876.4_T1I2T0_RHOPR/604-702
VALSLCGSSATPEQFQEHTISYKDFCLDPSLLTNPKLVVKIDGKLYNWRVAAPMLVSLFF
FHKNLPQEVISRLCEGADGVENEEKGKQSKKPYSSWFNW
>PF01478.17_Q8TMQ5_METAC/5-101
ILISLFLVLACYTDLRYRRVSNRSCFLMFVISVPFIVQLISVRYVITVGLIFLIIFFAFK
KGCFGGGDAKSLILISLLFPDPVLIIWIMFISSVIVI
>PF02255.15_E3E621_PAEPS/5-98
EIVFQIILYAGNARSSAMEAIELAKAGKFRESKEELASAKKELVSSHKIQTRIIRKEAAG
EKTEMSVMMVHAQDHLMNAITIHDMASEFIDLYE
>PF09809.8_Q6CLL7_KLULA/35-131
KVGNKRVPLTTKDGNKSMYKGTRSSGIGRHTQYGGYKINWNRVRTYTVPKDFNTDLKPLL
SHNLPELKHQFSGYQKGYTDPKLYFDKLKKYVKEGKI
>PF02371.15_A5FFK6_FLAJ1/209-296
IKIVSSIPGIGNLTAVTIIAETNGFELIKNKRQLVSYAGLDVREKTSGTSVKSKPRISKR
GNRNLRKVMHFPALAAIRTDERFRDIFL
>PF16156.4_Q16AU9_ROSDO/25-124
MRDVIDSQLSAFQQDDFAQAMEYASPGLQRYFATPENFRRMVTQGYPMVWRPDTVEYLEN
RTEDGIHWQRVRIKDMEGKVHILDYRMLETENGWRINGVQ
>PF09415.9_Q7SC05_NEUCR/138-213
SELLTRLLYEFFESDKTKITKDANEAVARYVDIFVREAIARSVVEREGGNGTTSGGGGFL
EVEDLEKIAPQLLLDL
>PF06831.13_FPG_STRMU/132-222
IGPEPNAKDFKLKPFEEGLAKSHKVIKTLLLDQHLVAGLGNIYVDEVLWAAKVDPERLAS
QLKKSEIKRIHDETIRILQLAIEKGGSTIRS
>PF15128.5_TCTA_DANRE/11-100
SRMVDSLVSFLSEFVDDWLANDMRVAVFKILFSWLVVSLVAIHFAWKVYGNTVNDMYYRQ
GTGGQNGGTPDTHLSGWESAAGDAMKTHRE
>PF07213.10_HCST_RAT/1-79
MAPPGHLLFLFLLPVAASQTNEGSCSGCGPLSLPLLAGLVAADAVMSLLIVGVVFVCMRL
HSRPAQEDGRVYINMPGRG
>PF16872.4_Q6AMY0_DESPS/195-273
EIESSLAHYHKTLYQILLFIETNAEGKNKKQYSNFIRSQLSTDEIHLLFFHGLSSYGSKK
FKILIEKFEFFEHLPISSP
>PF02945.14_Q9ZL26_HELPJ/99-187
ECRKNIDGVKLSSTEKKKMDEIAPPKGSvFTCPICEKRSIVGVTANLVHDHNHDTGWGRE
WICDSCNTGLGRFKDNPKFLEKVIEYLKK
>PF16907.4_G3PQD0_GASAC/302-394
PKRRSQGTARYALSDGEPEEEEEPVYGSGTLASYATLTRKPGRSRLARLQASPEKSGGVG
RSQSFAIRARKKGPPPPPPKRLSSVSSTTSGEL
>PF09532.9_DCP5_ARATH/459-554
MKFTEDFDFTAMNEKFNKDEVWGHLGKSTTLDGDEDDDSPTVDEAELPKIEAKPVYNKDD
FFDSLSSNTIDRESQNSRPRFSEQRKLDTETFGEFS
>PF14159.5_K9TMU9_9CYAN/941-1025
RYLGVFFSDYRRPLLSVGLIVSATVSTIVLGAIVDAIADFPLLPGLLELIGIGYSGWFVN
RYVLRANNRQELTDTIASVSNYVLG
>PF10810.7_I2B9K2_SHIBC/2-81
MIYLLFAVLIAILSVSYYTGSVSGYKAGIASLLVMLILAGGINHFTLWLTQGNALVSGIF
SLLSPAIGAIFMLMMSNGKR
>PF11042.7_G0A3G5_METMM/22-120
LEYFLYRILETDEIWGLKDGPIWQTRKIGGQTTLPVWPFKRFAEEAAVGEWQHCKPAADS
MEYFIYRTLNKLAAQNAMIDIMPRTSGAGCLITPQRLLT
>PF10468.8_TCI1_RHIBU/10-96
VVFFAMVLASSQANECVSKGFGCLPQSDCPQEARLSYGGCSTVCCDLSKLTGCKGKGGEC
NPLDRQCKELQAESASCGKGQKCCVWL
>PF00752.16_EXO1_SCHPO/1-99
MGIKGLLGLLKPMQKSSHVEEFSGKTLGVDGYVWLHKAVFTCAHELAFNKETDKYLKYAI
HQALMLQYYGVKPLIVFDGGPLPCKASTEQKRKERRQEA
>PF17275.1_K9W214_9CYAN/1-70
MEPIPLPSLIHYEVLLQLLERQTSFAASNQPAIKEQVQQLIITLRKALAQQKRLEQSCDR
ANVPIEYHWS
>PF07524.12_Q9VP40_DROME/6-77
EVLATVLDNLLASKNCEVVDDVLRQSMLELLRGKFREIARQTTNWSNHAGRCAPSYFDLE
RTFIRMNIKVGE
>PF11620.7_E0VPY1_PEDHC/73-156
GIIIEHMDIQCPLYTLRNILQKRFNIDLSEYTFWLQDAQMLEPHKNLVDQCVQGEGLVQI
NVEIKIEGDSKKINIIDVLKPTDE
>PF07449.10_Q7CQJ3_SALTY/15-114
KGFLVTDAQTLPSLINAHPTLLVLLQSDPNKHPEVADSWVIIPEILKQFPATSYTAAFAD
SEQSELIAREYRILKYPALLFFRQHRFVGSLAGLYSWQEY
>PF07949.11_Q6SHX9_9BACT/123-207
FSIKPRYQGTPKKGYLMRDIRIIPDTLTMRGPRSVLEKLDHVSAHEIELEGLKESVTMRV
DLDLPRGNVQIIDQNVDFYSAEITI
>PF13424.5_A5UPN3_ROSS1/651-725
CLAWTLNNLGFVESEEGNFAAGQALVEESLAIRRKLGARALIGLSYSTLARILILAGDYR
SAATSAERALRLFQA
>PF07362.11_A0L724_MAGMM/11-81
KDRVNLSMNSELVQKAKALNINLSKELEKHLDKLVAERQQQVWKEENQEAIKQYNSRVLT
DGLFGDKLRQF
>PF07663.10_R5XH74_9CLOT/248-340
ISPLIGPGAVIAQIIGVLLGNQIAQGGIEPRFALPALFAIDAQVGGDFVPVGLSLSEAEA
ETVEIGVPAVLFSRVITGPVAVVIAYFASFGLF
>PF13664.5_A4SZF1_POLSQ/5-96
YLLSGMVGIMLFFTVVVAPTVFKVLPVEWSSKYVRNFFPKYYATLGLITLICVFTETDST
SKLLLAVCAVLFAFTFFYLTGKINNAKDSGNN
>PF14449.5_Q82CQ1_STRAW/313-388
QERRMSMLLNLLPGIGDGKGVIEAITGTDLATGEKVSSTDRVLGSLAVMRWLKYGGKLLP
EDIRAARKGDKVPDCN
>PF17150.3_K9XWW0_STAC7/140-226
VEQVKRFEGFWTFDRRVACSAADWLLGHIKNYRPELTEKLERAREFYNLNQNVSSKPFLL
TSQSIDLGIFTQRLVTYLQAGQYKLLK
>PF12225.7_I4C023_DESTA/111-205
FPGVDTSFIGVAEGAGAWAERCKSCNQCFLGITGGICPVTMCAKSLLNGPCGGPTNGKCE
TDSQRDCAWVQIIQRLQLQGRLDMLESVVPPRDFG
>PF16826.4_Q1IUE5_KORVE/3-90
ELAAPPDANRVADAVEVLRAWIINQGLQVSLAPGSFGGGENEIIVWSILLTDITRHIADA
LHKSEGLDPKETINKIQAHFNLELDEPT
>PF13786.5_R5I1A8_9FIRM/37-122
RKYMRFAVACVVIIIAVAIGATHKNEVKAAWNKMTSLISRILGSTEDADDYVKQIQKTIR
KNGIAVSLEEVAMDHENLWIAYSLSN
>PF08152.11_C1MMH8_MICPC/578-671
GHTEPPPPRSLLTSDVGLTTMVAKGHMLLPRDLLRALSMVNRAAADGVGRIRILADNSGL
CFDMNHTIVNDVIASAEELEGMELSVCASLPELV
>PF14887.5_E9PLT2_HUMAN/66-150
GKLPESPKRAEEIWQQSVIGDYLARFKNDRVKALKAMEMTWNNMEKKEKLMWIKKAAEDQ
KRYERELSEMRAPPAATNSSKKMKF
>PF14410.5_F8JZP7_STREN/375-447
GGFTIPKPNPHSKTGLPANYHFGHVQGSEYWRLVRIVEDHPGKWTWKQILDEYNKPSHYQ
VEDPSTNVGHGSE
>PF10993.7_Q127Y6_POLSJ/6-97
SVWVVVLLALLLANLPFVSNRLFGVIALKTPKNLAVRLLELLVWYLITGAVGLFLEHRAG
QIAPQGWEFYAITGTLFITFAFPGFTWRYLFK
>PF15291.5_G3QZ94_GORGO/19-117
AYDPEAASAPGSGNPCHEASAAQKENAGEDPVLARQAPKPRKQRSSLLEKGLDGAKKAVG
GLGKLGKDAVEDLESVGKGGEERVFGAPVNLTSIPLTSV
>PF15200.5_H0VHF4_CAVPO/23-99
AALEKREEETTIGNYALGSEAFKNQLLNIGRWKEGFKPEEFINWHALTDFIKKSLPFLNW
DAFPKVKGMRSAEPDAQ
